# Supplementary material for: Utilizing volatile organic compounds for early detection of Fusarium circinatum
Source: Sci Rep. 2022 Dec 15;12:21661. doi: 10.1038/s41598-022-26078-1 (PMC9755288; doi:10.1038/s41598-022-26078-1)
Supplement: Supplementary file 2 — Supplementary Information 2. [file 41598_2022_26078_MOESM2_ESM.csv]

Sample| Retention time	5.124	5.503213	5,457683333	5,603716667	5.600203	6.609714	6.877	7.05	7.21	7.42	7.50	7,660875	7,9359	8,025177778	8,043006667	8.10	8,261733333	8,357516667	8.46	8,461916667	8,474516667	8,733091667	9.12	9,21202963	9.40	9,349272222	9,617666667	9,889944792	10,08796667	10.12	10,45139333	10.5	10,61237667	10,63389545	10,7178037	10,8318	11,032125	11.12	11,64757917	11,712225	12,29566667	12.38	12.40	12,52867222	12,56285714	12,65381667	13,093325	13,10770185	13,31871667
F. bulbicola 7 dpi	469184,9902	3657698,059	0	0	31483988,45	14114429,57	0	0	8436568,296	0	149272,5329	0	630370,5851	0	483454,2392	151314,4332	0	0	0	0	0	0	0,00E+00	0	0	0	0	2923671,86	0	348212,4621	0	12211549,06	0	0	308320,448	0	92347,89203	66867,84147	0	0	2270519,393	0	14345312,41	0	0	0	0	395139,6824	0
F. bulbicola 7 dpi	693401,2072	8894084,942	0	0	14445720,22	0	0	0	5157505,234	0	0	0	412275,4572	0	746919,1468	0	0	0	0	0	0	0	1,15E+05	0	0	0	0	1914481,127	0	265457,8285	0	0	0	0	411362,6425	0	77122,07618	0	0	39426,55706	4063048,002	0	23633184,63	0	0	0	0	335511,567	0
F. bulbicola 7 dpi	0	0	0	0	17143545,9	12175158,86	0	0	4130973,318	0	143177,4295	0	0	0	0	117792,2708	0	0	0	0	0	0	0	0	0	0	0	1045247,371	0	214711,4805	0	4838864,555	73325,57685	0	564623,9296	0	0	0	0	40102,48429	6212048,334	0	25780175,02	0	0	0	0	309939,2126	0
F. bulbicola 14 dpi	1183371,39	1760093,158	0	0	6980485,593	12552556,08	0	0	4009279,799	0	0	0	279570,2967	0	0	265344,6765	0	0	0	0	0	0	0	0	0	0	0	867189,456	0	308056,6705	0	4871985,246	0	387064,2656	0	45547,63351	0	0	69386,31068	0	2005653,944	0	3459235,325	0	0	0	0	0	0
F. bulbicola 14 dpi	0	6026951,858	0	0	13844723,91	0	0	0	5691545,667	0	0	0	443466,1594	0	0	0	168895,7545	0	0	0	159405,1244	0	0	0	0	0	0	1454031,348	0	530702,8977	425750,3904	0	0	0	0	0	0	0	0	0	4473557,025	0	20048594,58	0	0	0	0	107553,331	0
F. bulbicola 14 dpi	0	9771850,195	0	0	14668916,98	11928171,06	0	0	7446321,444	0	0	0	0	0	0	296354,6902	893630,8089	0	82081,98685	0	0	0	0,00E+00	0	0	0	0	742619,4544	0	443721,9348	218675,7144	13391518,63	0	0	0	0	0	0	0	0	6551577,957	0	26233389,11	0	0	0	0	121572,2401	0
F. bulbicola 21 dpi	1124628,943	390934,5393	0	0	10798350,01	13512770,2	0	0	5489476,68	0	0	0	321866,6354	0	0	340151,2828	0	0	0	0	0	0	0	0	0	0	0	808325,6488	0	625402,2901	0	4069802,268	0	141881,5264	0	0	0	0	139277,6148	0	3467763,485	0	3928756,163	0	0	0	0	0	0
F. bulbicola 21 dpi	0	0	0	0	4816691,854	18649802,75	0	273264,4596	2100498,666	0	0	0	0	0	0	461452,4908	0	0	0	0	0	0	0	0	0	0	0	0	0	0	0	7739695,338	0	0	0	0	0	0	0	0	270077,6653	0	215142,5023	0	0	0	0	38605,57149	0
F. bulbicola 21 dpi	0	5065962,681	0	0	5085934,459	12940279,15	0	0	3183949,527	0	0	0	0	0	0	309830,604	521952,8013	0	0	0	0	0	0	0	0	0	0	795695,4979	0	214700,2774	0	4308327,555	0	135189,4094	0	0	0	0	0	0	3524663,44	0	7627053,791	0	0	0	0	0	0
F. circinatum 7 dpi	1600586,849	11046533,16	0	0	5493842,357	14368053,84	450718,7474	57444,06139	6735931,398	0	692221,4573	0	942532,5735	0	0	125946,015	0	0	181515,695	0	0	0	341951,37	0	0	0	112537,9433	708511,9502	1012736,656	0	0	8790065,435	120261,777	0	0	0	116297,1988	0	0	0	0	0	0	0	0	0	140076,9019	0	0
F. circinatum 7 dpi	0	7471681,43	0	0	8571227,725	12770583,61	0	0	6691487,111	0	0	0	591167,6311	0	802841,6337	0	0	0	268686,5029	0	0	0	6,90E+05	0	199840,827	0	0	896066,3595	1065768,8	0	0	18022774,57	0	0	0	0	96092,63679	45412,48219	0	0	0	0	0	0	0	0	66183,56802	0	0
F. circinatum 7 dpi	1391537,131	4850110,334	0	0	6347075,049	16948140,81	0	0	3535318,975	0	0	0	453357,2194	0	0	67366,98259	0	0	208860,2352	0	0	0	321628,7641	0	0	0	115282,4884	688570,8471	810833,778	0	0	7534239,845	116339,241	0	0	0	0	0	0	0	0	0	54049,3694	0	0	225043,1117	0	0	0
F. circinatum 14 dpi	1654105,673	0	0	0	10033875,42	15608521,95	436729,2951	125021,5252	5157698,361	315502,0952	0	0	784139,9877	0	0	305789,3636	0	0	0	0	0	0	0	0	0	0	0	1094670,87	0	2468397,225	0	7069090,365	0	0	0	0	0	0	0	0	0	99308,50292	0	108223,4649	0	54770,37984	0	0	0
F. circinatum 14 dpi	1880766,108	1660178,684	0	0	8838824,33	14985571,19	390119,944	63150,21733	5791194,438	0	573171,7455	0	519700,9833	0	0	163657,5177	0	0	239707,8157	0	0	0	0	0	489115,2204	0	0	430832,9913	1697543,29	0	0	6929253,291	0	81765,65258	0	0	155822,3447	57304,58246	0	0	0	190792,3608	0	0	0	0	0	0	0
F. circinatum 14 dpi	0	0	232766,9581	431060,2588	0	2370128,451	0	0	0	0	0	0	0	0	0	0	0	0	0	0	0	0	0	0	0	0	0	0	1716248,672	0	0	18170789,51	0	0	0	0	0	0	0	0	0	0	0	83607,10159	0	48508,50566	0	0	0
F. circinatum 21 dpi	2193621,802	552657,8264	0	0	11919917,62	16038909,11	418642,7841	0	4993318,422	531381,2435	0	0	734376,2885	0	0	446587,5918	0	0	0	0	0	0	0	0	0	0	0	368610,4398	0	4997655,771	0	4639919,692	103030,6707	0	0	0	113660,0914	0	0	0	0	64133,44047	0	135216,763	0	0	0	0	0
F. circinatum 21 dpi	3277237,134	2142056,319	0	0	19554014,85	13860272,54	862240,9124	218823,6214	9380250,566	0	495436,9682	0	977938,3113	0	0	329809,2145	0	0	0	0	0	0	0,00E+00	0	849143,0832	0	0	1282848,424	0	1866783,048	0	7080071,165	0	0	0	0	0	128160,7578	0	0	0	0	0	0	0	0	0	0	0
F. circinatum 21 dpi	0	139776,9586	0	643158,8873	0	22200617,39	0	0	0	0	0	0	0	0	0	0	0	0	0	0	0	0	0,00E+00	0	0	0	0	0	1048370,408	0	0	9762915,646	63939,65279	0	0	0	0	0	0	0	0	0	0	0	0	0	0	0	0
F. graminearum 7 dpi	1068130,001	1811489,152	0	0	18412474,7	4217291,084	0	0	4033289,71	0	0	0	1190494,757	0	0	0	0	49044,96129	237670,4714	0	0	0	579696,0268	0	347492,0945	0	0	0	0	1190543,472	614531,9615	21430303,12	0	0	0	0	0	0	0	0	0	0	0	0	462152,5323	0	0	327362,3195	0
F. graminearum 7 dpi	2435290,894	669621,071	0	0	29502401,68	0	654990,5464	98695,01289	6372923,831	0	0	0	2093699,692	0	0	0	0	0	0	0	0	0	5,79E+05	0	317140,6236	0	0	0	0	959134,2381	155693,5945	34719968,4	0	0	0	0	0	308667,6929	0	0	0	0	0	0	0	0	0	503650,6439	0
F. graminearum 7 dpi	784161,3254	2340654,772	0	0	17547041,25	17338893,79	0	0	3894565,404	0	1021069,299	186984,8321	855504,3518	0	771760,6367	192187,2037	0	0	265849,1595	0	0	0	895309,4671	0	369864,5514	0	0	0	0	1041112,81	0	9665089,364	0	111127,6955	0	0	0	0	0	0	0	0	0	0	418252,6884	0	0	479495,0699	0
F. graminearum 14 dpi	342972,9835	280363,059	0	0	34452702,55	15861117,18	612148,9828	75004,06355	5161422,265	0	266547,5229	0	3010392,962	0	0	225037,6748	0	0	0	0	0	0	0	0	0	0	0	0	0	3050993,272	0	8978639,84	0	208282,0794	0	0	138893,7442	0	0	0	0	0	0	0	0	0	0	41792,49658	0
F. graminearum 14 dpi	0	0	0	0	20820121,42	15541765,85	0	0	5076656,276	0	459201,0168	0	1284627,246	0	0	162783,9431	0	0	0	0	0	0	0	0	0	0	0	0	0	1652675,743	0	6797843,122	0	258203,0198	0	0	126918,0525	0	0	0	0	0	0	0	0	0	0	94142,9013	0
F. graminearum 14 dpi	0	3920864,359	0	0	31822584,14	12773436,05	375729,486	46752,14082	8326417,667	0	862604,6054	187696,9289	1392414,997	0	617327,579	305647,7128	0	0	365458,5769	0	0	0	0	0	497985,1991	0	0	0	0	2358650,236	0	9173755,88	0	325668,22	0	0	121667,6596	64304,9932	0	0	0	0	0	0	0	0	0	108448,3178	0
F. graminearum 21 dpi	0	0	0	0	75691521,92	14721374,74	1573891,305	441776,3902	3378220,203	104880,7633	0	0	8780623,038	0	0	615832,4467	0	0	0	0	0	0	0	0	0	0	0	0	0	4928748,706	0	5297524,844	0	197538,9635	0	0	0	66758,07492	0	0	0	0	0	0	0	0	0	0	0
F. graminearum 21 dpi	1725104,02	384383,9738	0	0	98777419,36	13352593,72	1657710,615	0	831112,3934	0	0	0	7395085,156	0	0	491064,7892	0	0	0	0	0	0	0,00E+00	0	149701,8724	0	0	0	0	4470509,914	0	7848952,572	0	347337,9046	0	0	0	82757,55362	0	0	0	0	225280,614	0	460505,7951	0	0	0	0
F. graminearum 21 dpi	0	0	0	0	74577119,72	17911785,81	1115539,662	0	6552545,849	1138593,289	0	0	4701028,411	0	0	456054,6317	0	0	0	0	0	0	0,00E+00	0	309450,488	0	0	0	0	5697979,541	0	11632438,34	0	134555,7466	0	0	0	238310,2342	0	0	0	0	0	0	0	0	0	0	0
F. oxysporum spp. pini 7 dpi	2148833,089	15076304,93	0	0	7821251,43	15163954,27	0	0	7290896,039	0	0	0	414518,2283	210382,0198	0	519978,2798	0	0	209329,7156	0	0	0	0	0	692358,0122	0	0	0	0	4941499,597	0	6047164,12	96986,74406	0	308556,405	0	157926,7807	0	0	0	2090966,046	0	4717913,368	0	0	0	0	610314,7015	0
F. oxysporum spp. pini 7 dpi	0	6592383,979	1,78E+07	0	0	12069439,3	0	0	10659766,51	0	0	0	465226,7124	366625,9344	0	498939,9262	0	0	0	0	0	0	0,00E+00	0	844560,1581	0	0	0	0	3113922,418	0	12245204,9	106092,9558	0	123219,0549	63303,74488	0	81986,40267	0	0	539278,7622	0	1566376,544	0	0	0	0	754178,1923	0
F. oxysporum spp. pini 7 dpi	0	7332119,907	0	0	11196586,99	0	0	0	8400343,303	0	0	0	451030,3117	274986,2071	0	0	0	0	0	0	176101,8912	0	4,92E+05	0	439000,4741	0	0	0	0	5187040,064	88783,33522	33253319,61	0	0	0	0	0	44815,23097	0	0	158376,7911	0	511391,9175	0	0	0	0	768441,8328	0
F. oxysporum spp. pini 14 dpi	1726122,53	0	0	0	70842463,59	4227140,766	1434047,587	0	8155276,501	0	0	0	5459092,611	0	0	0	0	135697,6902	76242,18798	0	0	0	0,00E+00	0	0	438307,8329	0	201120,4455	0	12384000,79	0	22259632,25	0	0	0	0	0	82991,31945	57214,72416	0	3420530,527	0	4871660,712	0	160839,8123	0	0	66913,18076	0
F. oxysporum spp. pini 14 dpi	466750,683	9356889,887	0	0	0	14228678,34	0	0	8503810,943	0	379827,4964	0	750858,2367	0	0	0	0	0	0	0	0	0	0	0	272710,3218	0	0	0	0	7165373,503	0	8531738,857	0	0	106650,0329	0	0	0	0	0	9795710,493	0	12219785,11	0	0	0	0	178940,1637	0
F. oxysporum spp. pini 14 dpi	1425121,252	2571619,787	0	0	46130326,95	15223734,34	819968,4952	101361,3024	6286558,891	0	0	0	4415963,957	0	0	820444,907	0	0	0	0	0	0	0	0	0	1057134,331	0	0	0	14610820,5	0	6340944,866	0	0	0	0	0	0	47118,80576	0	3775658,205	0	5762960,623	0	236134,8666	0	0	34434,01149	350379,4537
F. oxysporum spp. pini 21 dpi	0	0	0	0	0	17094410,35	0	0	0	0	0	0	0	0	0	0	0	0	0	0	0	0	0	0	0	0	0	0	282978,2117	0	0	10382264,35	0	0	0	0	0	0	0	0	0	0	0	0	739052,5882	0	0	0	495260,8976
F. oxysporum spp. pini 21 dpi	647095,8775	1237672,543	0	0	25255172,26	11735674,57	0	0	14521787,05	0	0	0	1989232,531	0	0	462494,5463	0	0	0	0	0	0	0	0	408176,2229	0	0	0	0	12989305,02	0	4108246,316	0	0	0	0	0	66302,29632	0	0	8292823,405	0	6637224,918	0	0	0	0	0	0
F. oxysporum spp. pini 21 dpi	0	0	0	0	6772309,537	15152842,8	0	114700,1476	2248823,762	0	0	0	750822,6002	0	0	453799,8652	0	0	0	0	0	0	0	0	0	2262278,839	0	0	0	1379332,724	0	5553342,649	0	0	0	0	0	0	0	0	437465,426	0	382895,2747	0	354950,6705	0	0	0	1150122,193
[truncated: 168 more columns]
