# Supplementary material for: Utilizing volatile organic compounds for early detection of Fusarium circinatum
Source: Sci Rep. 2022 Dec 15;12:21661. doi: 10.1038/s41598-022-26078-1 (PMC9755288; doi:10.1038/s41598-022-26078-1)
Supplement: Supplementary file 3 — Supplementary Information 3. [file 41598_2022_26078_MOESM3_ESM.csv]

Sample| Retention time;4	77;4	886126852;4	9334;4	962116667;4	980157752;5	039689167;5	054809524;5	083185185;5	185733333;5	263310833;5	328560753;5	439935714;5	459062963;5	645096296;5	66;5	79329;6	237133333;6	356072973;6	428358485;6	5436625;6	61772381;7	923362821;8	255866398;8	461929116;8	716650595;9	000163889;9	328609524;9	640939286;9	771631481;9	862961111;9	912012805;10	08970687;10	4;10	48145667;10	49219167;10	60980854;10	6733339;10	81828297;11	47914479;11	48586579;11	71682644;11	74483667;11	89354583;12	14895881;12	17750833;12	25913983;12	33853788;12	38582397;12	46527893;12
P. pinea F. circinatum 7 dpi rep. 1;0;0;0;0;91421	53511;0;0;186937	3989;0;0;0;0;0;211711	7736;0;0;0;1	16E+07;0;0;0;0;0;96574	6644;185366	9923;0;0;0;0;0;0;2495506	296;5354596	576;0;0;343698	5103;628758	3788;163949	6735;0;0;3732896	193;0;0;110038	519;0;262239	0289;0;290013	6032;0;0;0;0;0;0;90981	05245;1	38E+07;0;1	15E+07;132338	0561;0;0;386624	0885;99273	53062;0;0;598522	8677;0;0;0;0;0;0;444580	2829;2059486	626;0;3	78E+07;0;0;0;0;0;32619	33118;0;0;0;461355	8481;0;248770	8213;0;758779	4556;0;0;0;58014	2596;0;143132	3371;0;0;0;1601656	622;0;543101	8919;1037298	685;0;0;0;361343	0312;0;0;0;0;98479	10309;226229	9931;0;0;0;0;220331	0267;0;0;0;0;0;192295	7434;0;0;86332	87734;350908	8927;0;0;98064	20024;0;0;4596762	917;0;0;0;0;0;0;0;2346963	957;0;2152204	247;0;359814	1201;0;0;0;0;1	07E+07;0;1	04E+07;0;0;0;685447	4962;263157
P. pinea F. circinatum 7 dpi rep. 2;474890	1862;93852	74122;0;143403	6609;0;0;0;0;0;0;100331	8978;0;0;0;0;0;0;0;1	38E+07;0;0;0;0;0;203515	9124;0;0;0;76676	03124;0;692385	5957;3095056	818;4842116	416;0;0;412638	8174;910271	8725;167394	4768;0;0;2806867	121;0;0;66999	78572;0;0;0;313594	9163;0;0;0;0;0;0;0;8196965	967;0;8476984	21;0;0;206260	5915;463447	7686;86028	57207;0;0;1061212	09;0;0;0;0;0;0;551134	3428;2590545	399;0;4	22E+07;0;0;0;0;0;31592	17838;0;0;0;477328	7699;0;230500	0685;0;878069	4119;0;0;0;0;0;0;0;0;0;1554756	386;0;0;697975	8508;0;0;0;366600	0482;0;61533	43987;85692	51632;0;0;0;84895	75304;0;0;0;0;0;0;0;0;0;0;84355	50042;0;0;292213	8661;0;0;57962	81172;0;87677	42615;0;0;0;0;0;0;23077	79459;221518	7955;0;67579	93536;0;0;276031	0775;0;213987	34;0;0;4688925	834;0;0;0;159577	7362;0;0;369096	7709;0;0;338752	6578;165624	5643;0;79777
P. pinea F. circinatum 7 dpi rep. 3;255667	9996;95453	93309;0;0;0;0;0;172295	0411;0;102227	0607;0;0;394144	6162;276410	5353;0;23695	76677;0;9688530	752;0;0;0;0;113620	9133;84238	43511;59026	35071;0;0;0;129721	0635;0;221679	6761;770088	0608;3508709	146;0;0;421607	0035;255031	9318;169986	5159;0;127924	2475;1849845	603;0;58420	00183;0;0;0;124496	6393;263994	3704;0;0;0;327961	2853;0;1035406	58;0;6363133	11;0;4142021	719;1939109	65;0;0;423895	0306;131038	6239;0;0;443888	9328;0;0;0;0;0;0;472244	0662;1287416	593;2	09E+07;0;0;0;0;0;0;41084	76952;0;0;0;0;106072	0472;245425	2828;0;293384	3987;0;0;52963	99365;0;0;0;0;0;155430	3221;381608	2273;0;370320	0502;854592	8237;0;0;0;208880	8859;0;0;0;98548	05717;0;701115	9935;0;0;0;0;723701	3711;0;0;0;0;0;518205	2756;0;0;266341	7107;0;0;0;0;96832
P. pinea F. circinatum 7 dpi rep. 4;663865	6405;0;74591	83787;0;157418	9386;0;0;0;0;0;0;0;0;0;0;0;0;0;1	31E+07;0;89598	38578;0;0;0;155862	9707;0;0;0;0;0;645953	8094;3811608	02;3824073	798;0;0;0;911432	1942;121259	8242;0;0;4765088	667;0;0;125143	9787;0;0;0;474107	8802;0;0;0;0;0;0;64850	77692;2	12E+07;0;1	40E+07;0;0;0;695505	6794;87343	00545;0;0;716991	6765;0;0;0;0;0;0;299919	621;1785483	259;0;4	10E+07;0;0;0;0;0;0;0;0;0;0;87720	90614;330669	755;0;673767	9141;0;0;0;0;0;0;0;0;0;1319128	606;0;691069	6177;380562	6644;0;0;0;175087	8125;0;0;0;0;129092	7588;162636	8001;0;0;65710	84467;0;155838	4262;0;93713	62803;0;0;0;145328	2071;0;0;0;247945	8494;0;0;0;0;0;2505399	464;0;125907	0638;0;410003	07;0;0;0;2085119	04;0;2025798	412;0;276260	4823;0;0;0;1202813	585;2931424	227;0;1	32E+07;0;164543	6852;0;0;331426	2773;0;0;0;139220	3358;0;0;185894
P. pinea F. circinatum 7 dpi rep. 5;753695	3561;0;0;0;143978	509;0;329563	046;0;0;0;0;0;0;0;0;0;0;0;1	32E+07;0;0;0;0;0;177948	0426;0;0;0;113173	9316;0;457780	1396;1993069	304;4583383	243;0;0;0;569653	4368;240020	7944;0;0;4532652	319;0;0;0;157076	6992;0;96502	27271;693048	7638;0;116155	2032;0;146516	9905;0;0;0;6439509	197;456256	9218;6614616	173;235487	0548;0;0;1060623	332;0;605225	8075;0;758996	7118;0;0;0;0;49867	19108;0;541826	7627;1804048	496;1	57E+07;0;1	17E+07;0;0;0;97337	35834;0;0;0;0;0;104215	9597;488078	5841;0;211784	2877;0;0;0;0;0;0;0;0;0;339321	7033;0;490975	7509;535441	7752;0;0;0;160728	2553;0;40738	49643;0;0;269268	647;275903	1739;0;0;0;0;234770	3942;0;0;0;0;0;221557	285;0;0;111257	6086;252671	9143;0;0;0;74431	07768;0;4622351	377;0;0;0;0;0;0;0;2820560	078;0;2597597	556;0;113515	1782;336433
P. pinea F. circinatum 7 dpi rep. 6;378557	656;239894	9077;0;0;428608	0321;0;0;0;0;203888	6316;0;0;217083	7955;0;0;0;0;0;1	32E+07;259927	4848;0;0;129925	461;91784	91012;326206	6385;0;0;0;232034	8563;0;617328	1707;2224929	459;7233306	95;0;0;373210	4852;924331	7104;252835	5402;0;143049	4472;3018292	081;0;50865	57153;0;0;0;0;447319	0868;878515	3345;100029	3916;0;179486	3391;0;629225	6616;0;6328653	978;0;8618992	545;0;0;0;954384	2653;132504	4454;0;0;1837990	405;0;0;0;0;89172	32493;0;857466	2019;7777921	922;0;4	03E+07;0;0;0;0;0;82506	10712;0;0;0;251326	4057;0;318024	0693;0;515079	1281;0;0;88728	3124;0;0;0;0;0;0;776286	8238;0;813669	3912;434144	6959;0;0;0;204141	1937;0;66146	24949;0;105182	8484;0;867192	5289;0;262587	1236;0;0;715002	6187;0;0;0;0;0;490353	7305;0;0;294056
P. pinea Mock 7 dpi rep. 1;1003496	269;0;0;0;194500	6338;0;0;0;0;0;0;0;407177	3484;0;0;0;0;0;8487343	865;0;0;0;0;214041	1766;0;0;0;0;0;0;976406	2593;3299117	91;8287205	559;0;0;279820	209;1197602	702;249688	0559;0;0;6280787	701;0;0;0;0;0;0;296814	8696;0;0;0;0;0;0;0;1	35E+07;0;8234271	136;0;0;340791	741;379628	2361;0;0;0;1718895	66;0;0;0;0;0;337453	7296;0;0;0;4	69E+07;0;0;0;0;0;31819	59974;0;0;0;892393	5308;0;185320	3398;0;500086	1124;0;0;0;53091	21506;0;0;0;0;0;826777	3592;0;822223	5115;1061043	044;0;0;0;643433	1277;0;0;0;0;57434	4873;229529	9156;0;0;0;0;124844	9249;0;0;0;0;0;149467	5729;0;0;0;219490	7948;0;0;105778	1561;0;0;1870434	757;0;0;0;0;0;0;264652	5457;1084412	59;0;840375	6199;0;181659	6819;0;116514	9497;0;0;6254885	204;2233147	299;0;0;0;0;338356	5983;262183	2937;0;0;340479	3781;134789	626;0;0;0;0;120663	5671;0;0;0;0;0;0;49387	41618;0;12217505
P. pinea Mock 7 dpi rep. 2;332501	3753;0;0;0;129556	4949;0;0;0;0;0;0;0;115187	5967;0;197839	8548;0;0;0;1	42E+07;0;0;0;0;91681	06774;257277	8219;0;0;0;58103	04433;0;774160	4206;3500976	177;5797432	949;0;0;384445	5789;1054705	986;247191	4694;0;0;5727041	95;0;0;0;0;308153	8827;0;357677	314;0;0;0;0;0;0;0;6301270	226;0;7812789	316;0;0;0;498803	7797;68002	83523;0;0;1854250	363;0;0;0;0;0;0;544087	8535;4718596	344;0;4	21E+07;0;0;0;0;0;30002	74426;0;0;0;553657	7005;0;240363	9709;30190	2526;251781	0698;0;0;0;50203	71903;0;0;0;0;0;395953	4749;0;761403	8471;885743	2128;0;0;0;389342	2526;0;46045	6121;0;0;83505	0245;0;128354	4359;0;0;0;0;0;0;0;0;86182	81147;0;100829	0969;0;0;329041	414;0;0;92381	04885;0;0;133373	3409;0;0;65571	00056;0;0;0;395885	6918;0;0;0;1033796	234;0;0;224102	9059;0;0;5248447	725;0;0;0;0;0;0;382334	5578;0;171836
P. pinea Mock 7 dpi rep. 3;374564	5971;0;0;0;0;103021	6844;0;0;80595	33505;0;0;234782	5471;0;0;0;0;0;0;0;1	94E+07;0;0;0;75307	67739;0;0;0;0;0;0;350965	1931;1030240	199;5925929	746;0;0;397378	7244;419245	5247;113325	2532;0;0;5672770	852;0;0;0;0;246361	1706;0;264060	7856;0;0;0;0;0;0;0;7254767	797;0;7687567	713;0;0;147398	6432;481137	9899;0;0;0;805270	0867;0;0;0;0;0;0;461473	7778;2374779	543;0;4	08E+07;0;0;0;0;0;26758	346;0;0;0;503936	8123;0;252233	6074;0;356763	3621;0;0;0;0;0;0;0;0;154922	1773;681938	484;0;556641	8508;746733	8877;0;0;0;367411	1797;0;65878	33946;0;0;0;0;54657	49258;0;0;0;0;0;0;0;0;0;0;73121	21573;0;0;249956	2789;0;0;0;69891	36126;0;258778	619;0;0;0;0;0;0;0;413623	4459;0;0;0;129089	8754;0;0;110590	9956;0;3887460	56;0;0;0;0;0;0;168231	2647;0;151150	0468;0;129346	6137;0;0;0;0;219725	7161;0;137725	5206;0;0;0;0;52410	28453;0;4462375	919;40852
P. pinea Mock 7 dpi rep. 4;381628	3906;46671	91226;0;0;250152	4928;268707	5479;0;0;0;0;137489	8199;0;100908	123;0;0;0;0;0;1	54E+07;0;0;0;231123	2676;103107	7057;0;0;540364	3182;58657	03479;0;174155	8026;0;0;4562277	905;0;0;490284	3966;222775	7122;164522	197;0;0;2067694	482;0;0;0;0;0;105732	7101;319203	5156;263324	2987;0;0;0;0;0;283686	903;4396670	411;0;7993465	085;0;0;0;461681	8898;139020	6405;0;0;504819	3304;74460	11222;0;0;0;0;0;516511	8327;1693405	912;2	41E+07;0;0;0;0;0;0;0;0;0;0;0;157517	1492;310880	2642;0;289095	5051;0;40891	61259;44393	01655;0;0;0;0;0;210521	0486;477958	5928;0;696620	7388;917013	7495;0;0;0;241208	6368;0;0;0;0;96084	33506;481592	7275;0;0;0;0;524666	0638;0;0;0;0;0;358296	2991;0;0;182168	8468;194877	5831;0;0;0;150782	2792;0;7287707	064;0;0;0;0;0;0;105878	4391;4593199
P. pinea Mock 7 dpi rep. 5;447809	2911;0;75708	27508;0;307179	2514;0;0;0;0;0;0;0;0;0;0;0;0;0;1	46E+07;0;0;0;0;0;110218	8795;0;0;0;0;0;704082	4667;4109376	87;0;0;0;0;1001571	156;100448	482;0;0;2306478	217;0;0;0;0;0;0;442317	8817;0;69734	37868;0;311027	4483;0;326337	5138;0;9940448	894;0;8013543	197;514670	217;0;0;685914	6604;104617	2438;0;0;464832	4519;0;0;0;0;0;0;392231	5012;1186177	583;3	33E+07;0;0;0;0;0;50585	76033;0;0;0;0;0;130796	6609;317064	9609;0;599222	4119;0;0;0;0;74712	42574;0;0;0;0;1160991	999;0;0;381418	2878;0;0;0;152717	6916;0;0;0;0;80844	88899;229221	2005;0;0;0;0;204386	112;0;0;0;0;0;166893	7025;0;0;89750	51737;156462	1349;0;0;52491	86786;0;0;3455009	337;0;0;0;0;0;0;0;2550894	693;0;2924371	838;0;372045	5239;0;203482	2412;0;0;0;3305241	217;1	21E+07;1529623	382;0;0;0;255563	0324;0;0;0;0;0;0;203967	816;0;0;98655	16829;118881
P. pinea Mock 7 dpi rep. 6;479764	2901;0;51236	72359;0;0;0;0;0;89450	14807;0;266799	133;0;0;0;0;0;0;0;1	64E+07;0;0;0;196604	0701;67171	48806;99272	27532;0;0;0;0;46686	97754;245895	1285;1082123	924;4709544	377;0;0;213564	0991;317954	1029;79456	46909;0;0;2303222	075;0;0;0;0;0;0;454673	428;77089	30325;0;0;0;0;0;84229	04827;7520067	058;0;8447492	404;150166	7264;0;0;616025	7904;107599	7353;0;0;694604	0286;0;0;0;0;52073	40299;0;308300	0939;1387732	957;2	75E+07;0;1	20E+07;0;0;0;64946	92102;0;0;0;107706	8447;0;0;211460	4735;0;332911	0727;0;31605	08514;29582	29143;0;0;0;0;0;0;512348	8298;0;346075	8676;654804	3524;0;0;0;91313	70384;0;0;0;0;76909	95107;382670	8314;0;0;0;0;354351	2896;0;0;0;0;0;240123	7321;0;0;131055	1351;211101	9691;0;0;0;0;0;5400906	256;0;0;0;0;0;0;0;2983428	228;0;2671791	506;0;151790
P. pinea F. circinatum 14 dpi rep. 1;475591	6968;0;0;0;0;0;0;0;0;0;0;0;0;0;0;0;0;0;1	39E+07;0;0;0;156095	6866;80925	18972;0;0;0;0;0;57148	83745;0;685496	7479;4227577	816;0;0;219887	8382;224660	0899;0;0;0;2679592	482;0;0;0;0;0;0;232595	4457;92826	97929;0;0;131783	4974;0;0;116559	245;7504730	513;0;1	03E+07;303484	83;0;0;342188	1352;0;324428	6123;0;739924	4303;0;0;0;0;0;0;192725	4142;1595648	483;3	59E+07;0;0;0;0;0;38500	96979;0;0;95648	14241;89658	25615;0;0;185496	1669;0;893622	4528;0;0;0;56636	97651;0;0;0;0;0;1652348	652;0;0;1750629	278;0;0;0;0;0;0;0;0;70958	56387;499550	9604;0;0;0;0;439474	0982;0;0;0;0;0;362975	9818;0;0;203799	5164;280933	6573;0;0;0;0;0;7076075	769;0;0;0;0;0;0;91519	88518;6385366	795;0;5005201	633;0;0;795400	4117;0;0;0;0;5783609	738;2	25E+07;0;0;0;0;176552	0548;2868484	038;0;0;0;0;0;317738	4713;0;173387	3453;0;145829	4387;0;0;0;0;101701
P. pinea F. circinatum 14 dpi rep. 2;338288	9901;40474	83653;0;0;0;0;0;0;0;0;168234	4911;0;113621	2629;0;0;0;0;1	10E+07;0;0;0;0;169813	7934;0;0;0;0;0;0;0;247798	2637;893381	6439;2707047	053;0;0;0;302626	1281;183978	4078;0;170608	6552;0;863887	4676;110884	5636;0;0;0;0;337308	4867;787631	4488;0;0;0;0;954669	3237;0;1732870	945;4423595	852;0;0;0;0;448700	4498;0;0;0;218460	4786;0;0;0;0;0;0;568822	3683;784323	4552;1	48E+07;0;0;0;0;0;0;67415	82284;86647	70647;0;92550	295;0;0;312097	8297;0;620209	0325;0;221024	6215;182568	5905;0;0;0;0;176579	6267;0;1070855	999;0;249648	9417;690069	3709;0;0;0;0;0;0;0;124534	5597;0;660904	716;0;0;0;0;992934	5502;0;0;0;0;0;637337	3548;0;0;365200	2547;177303	3864;0;0;0;0;0;11128170	67;0;0;0;0;0;0;0;1	06E+07;0;8030541	103;0;0;1075623	095;0;0;0;0;8352721	942;2	42E+07;0;0;0;0;188279	0915;3975740	425;120291
P. pinea F. circinatum 14 dpi rep. 3;299588	6384;36011	73276;0;0;134024	2755;0;269042	9236;0;0;0;140375	0206;0;231498	1124;0;0;0;0;1	19E+07;0;0;0;0;104769	7657;82225	57019;118267	0329;0;0;0;0;0;206253	6516;807729	518;4346872	177;0;0;454241	28;291515	3585;99375	08869;0;109890	0677;0;1289722	692;54426	02924;0;0;0;0;0;517323	6497;0;0;0;0;875564	8983;0;0;1913671	7;0;1743347	555;0;0;428456	6559;136977	1446;0;0;217408	8664;0;0;0;0;0;0;529370	5161;680305	696;1	14E+07;0;4423268	896;0;0;0;0;56790	69607;68672	22889;0;122420	7709;0;0;339512	2474;0;436678	7723;0;0;114369	7058;0;0;0;0;0;0;596500	7312;0;0;1074159	616;0;0;0;0;0;0;0;0;0;402608	5285;0;0;0;0;637068	4513;0;0;0;0;0;493187	1992;0;0;262452	6597;148202	672;0;0;0;0;0;8014376	02;0;0;0;0;0;0;53240	49688;7179729	284;0;5540313	936;0;0;784883	1623;0;0;1627149	605;0;4436718
P. pinea F. circinatum 14 dpi rep. 4;564522	2343;0;0;0;0;298537	4993;0;0;0;0;0;0;0;0;0;0;0;0;1	41E+07;0;82267	04298;0;0;0;262295	7266;0;0;0;0;0;587121	0572;3184079	918;4364226	468;0;0;0;813055	141;113706	5066;0;0;3103073	844;0;0;0;0;0;0;381736	4765;0;62230	77858;0;0;0;0;0;1	39E+07;0;1	44E+07;181250	422;0;0;534074	0093;74165	87033;0;0;654634	2058;0;0;0;0;0;0;375147	6243;1782606	125;0;4	16E+07;0;0;0;0;0;0;0;0;72814	85842;0;0;366460	0592;0;957130	0122;0;0;0;0;0;0;0;0;0;1716255	266;557862	4909;0;672880	7364;0;0;0;63949	75457;0;0;196520	7279;0;0;142012	3493;0;0;0;0;171163	602;0;0;0;0;0;119945	1175;0;0;0;337250	3461;0;0;57694	51345;0;0;2130674	466;0;0;0;287664	3583;0;0;277140	341;2080476	497;0;1645369	809;0;0;0;0;220887	724;0;0;2424968	161;9724208	105;0;147092	3772;0;0;210854	8802;841938	5198;0;0;151321	3791;0;0;105729	3442;0;152425	6917;566361
P. pinea F. circinatum 14 dpi rep. 5;398922	5286;0;0;0;0;0;0;0;0;0;0;0;0;0;0;0;0;0;1	65E+07;0;0;0;0;87440	65563;147035	4428;0;0;0;0;56543	2588;400416	9323;1633075	978;5021812	051;0;0;0;554792	8867;67876	72682;0;0;1268844	105;0;0;0;0;0;0;397341	4718;237021	4534;84321	19204;0;0;0;0;0;730793	9991;1457600	015;0;743212	5535;0;0;467687	7307;0;185624	5852;0;145343	186;0;0;0;0;0;0;245214	6982;504837	022;4666488	721;0;2315427	276;0;0;0;0;0;57383	11951;0;77606	48861;0;0;196320	6392;0;171436	9188;0;0;25709	27909;0;0;0;0;160237	3341;0;241394	6628;0;178519	4735;872005	9768;0;0;0;0;0;0;0;49345	84149;0;387175	0958;0;0;0;0;362861	2848;0;0;0;0;0;278739	0536;0;0;164224	0308;135036	607;0;0;45080	6433;0;0;6063042	972;0;0;0;0;0;0;0;5584439	824;0;4233809	221;0;0;619188	5842;0;0;714826	4226;0;4472429	561;2	30E+07;0;0;0;615061	8047;0;2803327	689;274732
P. pinea F. circinatum 14 dpi rep. 6;311237	7245;0;0;0;0;0;0;0;130478	0148;0;0;412147	7484;0;0;0;0;0;0;0;1	89E+07;0;0;274164	7185;169877	7748;128366	6992;0;527931	8862;0;0;150169	6524;288177	9292;1159051	49;0;7948826	211;0;273440	1681;414521	2048;70482	07725;0;160752	4506;0;1699020	89;48345	79443;0;0;0;164364	2494;401046	7049;569652	1371;0;0;0;0;1007208	06;0;1155772	426;1995660	021;0;2135668	882;0;0;479004	7765;128499	5715;0;0;315381	5493;0;0;0;0;0;0;495544	852;754932	0304;8982390	963;0;5322168	98;0;0;0;0;72381	53938;0;0;153682	3257;0;0;237332	6302;0;352301	5519;0;85786	75766;87127	71205;0;0;0;0;99460	049;0;615574	9237;0;0;1518824	353;0;0;0;0;0;0;0;71820	29783;0;484625	3038;0;217052	5353;0;0;621379	7026;0;0;0;0;0;422242	0805;0;0;277768	1022;294721	6542;0;0;99041	08611;0;0;6746426
P. pinea Mock 14 dpi rep. 1;0;0;0;0;0;0;0;0;0;0;0;0;0;0;0;0;0;0;0;0;0;0;0;0;0;0;0;0;0;0;0;0;0;0;0;0;0;0;0;0;97114	23717;0;0;0;0;0;0;193202	2662;205520	2789;0;0;0;0;327535	2753;0;177504	5893;1255472	507;0;0;0;0;234564	2049;0;0;0;0;0;0;0;0;0;0;59830	04622;1218888	759;4751367	947;0;0;0;0;0;0;0;0;0;0;0;0;0;0;0;0;0;0;0;0;0;0;0;0;59883	61727;0;287434	9164;228855	4882;0;0;0;0;0;0;0;0;0;225379	4123;0;0;0;0;233707	1151;0;0;0;0;0;147063	4545;0;0;0;0;0;0;0;0;0;2736183	439;0;0;0;0;0;0;0;0;0;2324971	472;0;0;0;0;0;0;0;0;8799875	666;0;0;0;0;0;760086	5139;48015	61684;0;0;0;0;105525	9308;0;0;0;0;0;0;0;0;0;0;404875	3412;134936	6012;0;319872	5616;0;0;87917	30218;0;0;0;0;0;0;0;0;131451	8008;179768	9832;0;0;0;211096	7198;0;38135	78793;0;0;0;265078	6944;0;0;0;0;0;0;0;0;0;0;415287	078;0;0;0;123186	6169;342844	2522;0;0;0;0;0;0;0;154698	9641;0;128281	9154;0;0;0;0;0;0;72757	00394;0;228097	232;0;0;0;0;2332458	843;0;0;0;0;2249648	808;1953738	737;0;0;4696260	316;2480623	802;0;0;0;0;0;0;72111	76832;0;0;0;52669	7529;0;71965	14714;67597	91352;0;0;0;0;42965	8764;0;0;0;0;0;0;33985	82105;0;251482
P. pinea Mock 14 dpi rep. 2;216574	7401;0;0;0;0;197032	7961;0;0;0;0;0;0;0;193597	9912;0;166839	1828;0;1	31E+07;0;0;0;0;0;0;160243	0231;0;0;0;0;0;210975	89;771526	8907;4103109	637;0;0;0;0;126381	1172;0;0;0;1177995	098;0;0;0;0;0;311990	5107;0;0;107526	7924;0;0;0;0;669860	8309;1130757	464;0;604993	5563;0;0;361678	6233;82642	82078;0;0;121379	5364;0;0;0;0;0;0;409655	3826;329388	2024;3703679	557;0;2447199	001;0;0;0;0;54939	68973;52710	78391;0;69709	23119;0;0;257915	6231;0;0;0;167363	9276;124665	888;0;0;0;0;97702	33753;0;164233	3556;0;0;508344	8041;0;0;0;0;0;0;0;66798	1003;0;532913	6715;0;0;0;0;464232	9646;0;0;0;0;0;375648	2054;0;0;207263	5463;121875	3614;0;0;0;0;0;6561897	79;0;0;0;0;0;0;59024	29369;5685571	849;0;4222477	957;0;0;568615	0629;0;0;0;0;4169205	411;1	87E+07;0;0;0;0;192708	9059;0;131717	1349;0;0;0;0;272926	5734;0;95737	84576;220578
P. pinea Mock 14 dpi rep. 3;390261	439;0;0;0;0;266999	2456;0;0;0;0;0;0;0;0;155786	1307;0;0;0;1	68E+07;0;23539	96569;0;116020	1948;114144	2434;0;0;0;0;0;0;170528	2484;0;4871531	232;0;0;473324	9005;0;64557	92802;0;0;6448665	503;0;28917	71372;0;0;237263	4819;0;0;342961	4906;0;0;0;0;361400	4656;0;8208061	897;0;1	18E+07;1540576	766;0;0;331045	4398;0;0;0;549512	7129;52380	83007;0;0;0;0;0;408019	646;1380383	448;3	75E+07;0;0;0;0;0;0;0;0;82550	15249;90566	31862;0;0;353652	0151;0;603951	5733;0;0;32989	55154;0;0;157972	4912;0;0;0;977306	3394;0;529709	8388;739342	4222;0;0;0;0;0;0;0;0;70212	02222;306185	1521;0;0;0;0;335217	2664;0;0;0;0;0;235285	6078;0;0;0;251524	1203;42857	89393;0;0;0;0;6833501	065;0;0;0;0;0;0;0;5180008	76;0;3928867	605;0;0;0;104916	6194;0;0;0;4375705	385;2	19E+07;0;0;0;0;239198	9947;2644816	946;0;0;88424	81126;0;0;346249
P. pinea Mock 14 dpi rep. 4;400103	6579;0;0;0;0;526805	4764;0;0;0;0;147632	0402;0;0;0;0;0;0;0;1	57E+07;0;0;0;107285	5864;66316	76414;62853	21112;0;0;0;0;89872	18245;0;470648	9986;4463237	028;0;0;424763	2813;198678	9229;68003	13397;0;0;0;1277214	663;31900	21017;0;0;146906	0538;0;0;338359	8707;0;0;0;0;635353	0273;0;0;0;1948480	196;1223236	501;0;0;390086	472;95845	82115;0;0;448112	6865;0;0;0;0;0;0;466796	1512;1207643	669;6077982	866;0;8819795	066;0;0;0;0;0;0;111686	6291;130234	3816;0;0;359118	607;0;407072	7839;0;0;47522	64188;0;0;0;0;0;0;555511	0292;664010	1536;0;1126389	065;0;0;0;81154	51057;0;0;0;0;0;496205	5694;0;0;0;0;430061	2016;0;0;0;0;0;414618	7809;0;0;217371	0942;202277	6383;0;0;0;225876	4516;0;7286262	035;0;0;0;0;0;0;63472	36906;6921488	738;0;5401362	622;0;0;894499	934;239261	415;0;0;0;5233345	911;2
P. pinea Mock 14 dpi rep. 5;649855	2294;0;0;0;464154	7502;0;0;0;0;0;0;0;0;0;0;0;0;0;1	78E+07;0;0;0;107787	5587;110126	3952;146955	0153;0;0;0;0;0;652756	5657;3451561	724;4470839	477;0;0;0;979066	3581;101457	0026;0;114391	7545;2453073	622;0;57764	82176;0;0;0;0;399407	3962;541462	3117;83202	23182;0;0;0;1125102	985;0;2518674	095;3694697	006;0;2303770	112;0;0;634302	4294;101687	4822;0;0;386374	3082;79104	52914;0;0;0;0;0;537028	8314;998971	1395;2	27E+07;0;0;0;0;0;80648	39325;0;80127	15472;0;137859	7673;0;0;363270	8131;0;940562	4718;0;55367	12637;0;0;0;176523	3614;0;0;0;1451863	197;0;273225	0373;997144	1823;0;0;0;0;0;0;0;60681	75049;0;582030	2371;0;0;0;0;584262	7747;0;0;0;0;0;418344	0002;0;0;240478	2489;139461	458;48363	24586;0;0;0;0;8425060	217;0;0;0;0;0;0;127277	4269;7537865	231;0;6025331	372;0;0;0;0;0;1819376
P. pinea F. circinatum 28 dpi rep. 1;403582	3299;0;0;0;0;0;0;0;0;0;0;0;0;0;0;0;0;0;0;2	08E+07;0;0;108266	551;58004	65366;85809	17363;0;0;0;0;0;250199	3026;1357115	472;0;6064819	259;0;0;435636	1943;0;0;0;2174657	498;0;0;0;0;0;0;598671	0834;0;89707	36252;0;0;0;181437	6944;0;9480175	703;0;1	16E+07;797548	2229;0;0;705775	9457;54096	82692;0;0;477797	0287;0;0;0;0;0;0;225641	5421;1096272	23;0;3	81E+07;0;0;0;0;72011	6801;0;0;0;82628	929;0;0;216120	878;0;850762	6801;0;0;0;0;0;0;0;0;0;1541644	465;0;0;480909	5377;0;0;0;0;0;59970	80347;0;0;0;208910	203;0;0;0;0;224048	3686;0;0;0;0;0;159438	2673;0;0;81573	12699;198725	8836;0;0;0;0;0;3256576	404;0;0;0;0;0;0;0;2618687	449;0;2652989	988;0;358582	1952;0;0;0;1331411	755;0;1899142	128;1	08E+07;1288132	703;0;0;0;111603	119;0;240290	7266;0;155203	1236;0;0;60221	95859;0;240772	9762;0;123094	0262;0;0;0;0;0;0;4238217	829;325621
P. pinea F. circinatum 28 dpi rep. 2;470858	225;0;0;66892	89434;0;0;908226	5123;0;0;0;243538	8331;0;0;0;0;0;0;0;1	51E+07;0;0;0;0;0;117979	3064;0;0;0;0;0;469325	4319;1507254	536;4671897	357;0;0;0;524927	9089;100942	3713;0;0;1522329	425;0;0;0;0;93535	36879;0;893165	0319;0;0;0;0;0;0;0;7065770	857;0;8002786	899;0;0;285473	9314;1395854	108;0;0;0;386349	5629;0;0;0;0;0;0;786496	4794;1254940	518;0;4	33E+07;0;0;0;0;139304	4393;0;0;0;81253	68438;0;0;450573	5187;0;1354765	788;0;0;0;0;0;0;0;0;0;2361966	804;0;0;334642	0796;0;0;0;0;0;0;0;0;170891	6772;0;0;0;127585	0829;0;0;0;185770	5947;0;0;39566	38499;0;0;0;0;336702	2166;0;0;41479	55085;0;0;108186	7622;0;0;0;0;0;26041	90512;288620	9286;0;0;0;0;703042	7286;0;0;249840	5817;0;2773240	346;0;0;0;204900	0144;0;0;346031	3501;0;0;341828	2933;160247	0018;0;0;0;0;360329	5257;0;234411	2366;0;0;0;0;122853	9367;0;3693656	217;41801	7967;0;167306
P. pinea F. circinatum 28 dpi rep. 3;563017	1673;0;0;0;0;0;0;0;0;0;0;386362	5752;0;0;0;0;0;0;0;1	83E+07;0;0;102503	9598;61472	04709;120601	0814;0;0;0;0;0;442318	7777;999728	3963;5375269	662;0;0;686291	5953;424009	7446;158321	2543;0;0;0;1168670	671;0;0;266625	3775;0;0;664233	3259;0;0;0;0;0;0;0;0;0;3560127	15;0;0;0;826110	8632;58128	76194;0;0;456671	1489;0;0;0;0;0;0;653107	1639;1318767	674;2	96E+07;0;0;0;0;0;0;108389	4237;0;0;94873	19554;0;0;442871	7146;0;779867	8565;0;0;0;0;0;125713	6196;0;0;0;1240518	015;0;0;473220	774;0;0;0;0;0;94339	96317;0;0;0;0;0;0;0;0;48982	83426;0;0;0;0;0;0;104558	0416;0;0;197233	5746;0;0;0;0;0;532578	4331;0;0;0;0;0;0;0;450584	2339;0;516444	2205;0;304705	8015;0;112738	1714;0;0;3078483	329;790005	2238;0;0;0;0;312394	8946;153695	1213;0;111502	135;0;59473	54846;0;0;0;0;186094	9118;104768	2158;0;0;0;0;0;0;0;2854825	371;43652	41022;0;84010	30307;0;96651
P. pinea F. circinatum 28 dpi rep. 4;281790	7203;0;0;0;0;0;0;0;0;0;0;0;0;0;0;0;0;0;1	31E+07;0;0;0;0;0;0;0;0;0;0;0;169748	0756;565728	1765;4257739	868;0;0;220719	4492;205250	4535;44183	24503;0;0;2362818	793;0;0;0;0;0;0;267153	7432;0;57124	36551;0;226504	0148;0;0;0;6560655	794;0;4460640	508;0;0;0;217934	8709;37146	55805;0;0;583061	3703;0;0;0;0;0;0;322002	619;1579590	741;0;3	90E+07;0;0;0;0;0;0;0;0;33076	8604;0;0;102219	8754;0;659076	3005;0;0;0;0;0;0;0;0;0;982078	6797;0;366628	4467;1107705	505;0;0;0;0;0;0;0;0;0;0;0;0;0;0;0;0;0;0;0;0;0;0;47065	24609;0;297974	4354;0;0;0;0;0;0;0;0;0;0;0;0;320615	5664;0;43229	30557;0;0;174961	6981;0;0;230398	1943;0;715750	6455;0;0;0;0;0;0;86142	83687;0;268528	7062;0;105614	7416;0;0;0;0;263878	1797;0;90932	40101;0;0;0;0;0;0;0;0;0;0;0;102925	6473;0;0;0;0;0;0;0;0;351810	9161;0;0;0;0;0;0;0;108050	8589;0;0;0;0;0;0;0;0;0;257201	8302;0;50390	04027;0;25658	18428;0;0;0;45522	71626;0;0;0;0;45857	74757;0;0;40165	45158;0;0;182585	4294;0;0;0;0;0;0;0;0;0;0;0;0;0;0;53493	69638;0;0;0;357370
P. pinea F. circinatum 28 dpi rep. 5;340729	0521;0;0;0;93481	9082;0;263058	0232;0;0;0;200429	7682;0;0;0;0;0;0;0;1	53E+07;0;0;0;182707	118;114275	4969;322852	8581;0;0;0;0;0;1398600	656;5075044	411;4579544	048;0;0;358076	4457;1885777	832;64379	74285;0;0;2831822	43;0;0;0;91037	33603;0;0;461227	1429;0;0;0;285434	2509;0;0;0;1898531	921;0;1574945	985;0;0;0;569581	9662;49354	92474;0;0;471816	9038;0;0;0;0;0;0;482461	9391;1543801	708;1	65E+07;0;0;0;0;0;0;43256	76341;0;0;79559	64316;0;0;237980	5433;0;235139	8374;0;0;0;0;0;87666	29927;0;0;0;344062	5428;0;0;1385171	038;0;0;0;0;0;90326	99783;0;0;0;0;0;0;0;0;0;0;54413	2174;0;0;0;0;0;0;0;217928	0415;0;0;0;0;53392	16506;0;0;0;0;0;0;0;152019	4505;0;35980	71363;0;0;125075	5842;0;0;135851	8318;0;1664928	492;0;0;0;0;0;0;90015	86432;0;126023	5763;0;0;0;0;0;0;163456	0811;0;63571	5501;0;0;0;0;0;0;1947522	948;0;0;0;0;0;0;0;0;0;0;0;0;0;120208	5779;0;0;0;0;0;0;0;96944	14774;0;0;0;0;0;0;27477
P. pinea F. circinatum 28 dpi rep. 6;0;0;0;0;0;0;0;0;0;0;0;197225	8613;0;0;0;0;0;0;0;1	46E+07;0;0;113771	3745;64963	90591;174646	6605;0;0;0;0;0;1151163	4;4351627	22;0;5490676	086;0;367028	2093;1496229	535;52299	16579;0;0;0;1033033	365;0;0;0;405169	8524;0;492489	1402;0;90634	95011;0;246729	741;0;0;0;1803971	124;0;1142967	105;0;0;161950	2151;558734	4713;59998	22102;0;0;691357	0059;0;0;0;0;0;0;505141	3077;1744055	937;1	25E+07;0;0;0;0;0;0;39588	33644;0;0;0;0;78404	39844;291540	0537;0;348179	1448;0;0;0;61393	2063;0;73437	20067;0;0;0;497126	0174;0;0;670162	021;0;0;0;99448	18506;0;0;0;0;205764	3959;0;0;0;0;43911	8123;0;0;33779	90932;0;0;0;0;0;0;0;382362	1893;0;0;0;0;0;0;0;0;0;0;48979	52915;0;394999	884;0;87140	03386;0;413037	0056;0;0;0;1031280	589;0;2376314	766;0;0;0;0;0;0;73442	33533;0;0;370418	1579;139060	3325;0;0;0;0;786443	2647;0;50146	4378;0;0;0;0;0;0;1847639
P. pinea Mock 28 dpi rep. 1;980667	5902;0;0;0;0;0;0;0;0;0;0;0;0;0;0;0;357647	1773;0;1	62E+07;0;0;0;0;0;148471	2339;0;0;0;0;0;460909	9925;1886258	003;4019207	782;0;0;0;720096	3031;66888	8862;0;0;0;908241	3062;0;0;0;0;0;993293	4372;0;274087	6814;0;0;0;0;0;1166944	554;0;3623107	252;0;0;0;1344645	296;0;66911	56308;0;248647	597;0;0;0;0;0;0;381161	7606;796250	0292;1	42E+07;0;0;0;0;0;135141	6171;0;0;0;59326	86584;0;0;211450	1768;0;561218	6291;0;0;0;142505	0739;0;0;0;0;0;910364	3074;0;0;358386	5453;0;0;0;0;0;64335	1846;0;0;99054	49875;375420	9565;0;0;0;0;332777	6038;0;0;0;0;0;260164	2725;0;0;147749	9515;187597	6579;0;0;0;0;0;5227028	813;0;0;0;0;0;0;0;4424161	951;0;3461463	837;0;0;495345	7577;0;398265	0863;0;0;4104063	927;1	58E+07;0;0;0;630133	2699;0;1946516	952;241403	1248;0;0;0;0;236132	7847;0;162548	568;135225	8638;0;0;41569	65436;0;0;93774	1109;0;2978292
P. pinea Mock 28 dpi rep. 2;343879	8131;0;0;0;0;0;0;0;0;0;150985	721;0;163765	7398;0;0;0;0;0;1	52E+07;0;0;0;133879	203;55060	63264;133963	5744;0;0;0;0;76904	81225;376515	8538;1330150	038;5846159	7;0;0;0;425706	8725;124188	4079;0;0;0;1526117	641;23126	18208;0;0;0;0;929915	2278;0;182729	0744;0;0;0;577852	1202;0;0;1132726	307;0;1317666	557;0;0;1319183	427;70961	73956;0;0;132550	0579;0;0;0;0;0;0;695910	6736;0;1918274	845;0;1452240	719;0;0;0;182410	0575;0;154898	3079;0;97045	39493;0;0;457224	109;0;393131	266;0;0;0;163291	9162;0;0;221362	706;0;0;572487	5944;0;0;563737	9378;0;0;0;0;0;74451	80938;0;0;0;399643	9359;0;0;0;0;384005	2904;0;0;0;0;0;291748	9219;0;0;152183	6734;202960	608;0;0;29309	57275;0;0;4907461	714;0;0;0;0;0;0;0;4010875	598;0;3058942	315;0;0;429380	1132;0;0;1741859	03;2949914	5;0;1	40E+07;0;0;0;0;127972
P. pinea Mock 28 dpi rep. 3;530975	739;0;0;0;0;0;0;0;0;0;0;0;0;0;0;0;0;0;1	57E+07;0;0;0;0;0;0;0;0;0;0;0;205442	5249;699219	6337;5035891	771;0;0;656146	0651;0;60312	54947;0;0;1378376	872;0;34405	5661;0;0;0;0;0;335367	7482;0;0;0;0;583049	526;0;0;1399489	778;0;1315293	622;0;0;604539	6368;48571	61722;0;0;169852	2984;0;0;0;0;0;0;636928	3454;600872	9277;5893607	643;0;2003339	527;0;0;0;0;0;84515	80234;0;78221	70833;0;0;452652	3939;0;1375854	838;0;0;0;0;0;351745	757;0;0;0;2209571	011;0;214930	2417;299766	3149;0;0;0;0;0;0;0;35283	27984;0;305067	9304;0;0;0;0;307638	5199;0;0;0;0;0;249114	8302;0;0;120107	9954;299756	1929;0;0;0;0;0;5933350	874;0;0;0;0;0;0;0;4102003	127;0;3208999	676;0;0;433766	4994;0;386256	2627;0;0;3465538	882;1	49E+07;0;0;0;0;274207	7723;1824911	156;0;0;0;0;0;199330	7742;0;470169	685;0;76663	92227;0;30806	02219;0;0;87453	48299;0;2465683	596;449852
P. pinea Mock 28 dpi rep. 4;350848	525;0;0;0;0;0;0;0;0;0;0;328420	697;0;0;184732	4501;0;0;0;0;1	95E+07;0;0;0;0;88948	45129;0;0;0;0;0;0;849276	0241;0;6111397	969;0;0;376785	2751;173049	1965;0;0;0;1513542	289;0;0;254132	8923;0;0;636098	4181;0;144298	5095;0;274835	1262;0;0;0;0;0;623145	3448;0;0;0;755531	2316;54645	47746;0;0;264631	6149;0;0;0;0;0;0;877029	2642;882563	947;9629034	851;0;0;0;0;0;0;54969	95884;0;0;0;0;78999	43826;416123	3274;0;689658	5443;0;0;0;0;0;175717	7054;0;0;0;1006674	013;0;0;516175	0101;0;0;0;133877	3929;0;104144	933;0;0;0;0;130270	9672;0;0;0;0;0;0;0;0;0;0;148808	8547;0;0;0;0;0;46691	3915;0;76102	06528;0;0;0;0;0;0;16836	72008;187036	7231;0;0;0;0;293766	3315;0;0;158396	2995;0;3231539	335;0;0;0;0;0;0;130200	6415;0;123167	0296;0;31275	45899;0;0;0;0;228714	5635;213023	748;0;0;0;0;0;0;0;916123	7238;0;0;0;0;0;0;0;0;41448	87715;0;0;0;0;177595	542;0;0;0;0;0;0;0;359689	5702;0;0;0;0;0;0;0;0;0;198048	4244;0;114898
P. pinea Mock 28 dpi rep. 5;267509	6549;0;0;0;0;0;0;0;0;0;0;0;0;0;0;0;0;1	18E+07;0;0;0;0;287719	1955;63222	17009;0;0;0;0;0;0;157623	3144;447039	6269;3949590	4;0;0;0;0;0;0;0;1227479	216;0;0;0;0;0;0;239200	19;0;54214	62349;0;207820	4501;0;0;0;2289066	731;0;707347	161;0;0;39037	51316;0;35363	89382;0;0;222914	3695;0;0;0;0;0;0;275424	8552;621805	0473;1	07E+07;0;0;0;0;0;0;0;0;0;0;0;0;77371	82517;0;605623	8376;0;0;0;0;0;0;0;0;61566	27248;973618	5742;0;0;758317	8242;0;0;0;0;0;0;0;0;0;0;0;0;0;0;0;0;0;0;0;0;0;0;0;0;47406	52077;0;0;0;0;0;0;0;0;0;0;0;0;80467	19035;0;0;0;0;95017	84663;0;0;77859	90374;0;563999	2029;0;0;0;0;0;0;0;0;176343	5595;0;0;0;0;0;0;70164	63048;62380	70893;0;0;0;0;0;0;0;0;0;0;0;0;0;0;0;0;0;0;0;0;0;160528	2138;0;0;0;0;0;0;0;94865	61097;0;0;0;0;0;0;0;0;0;80297	4252;0;39652	10758;0;0;0;0;0;0;0;0;0;0;31716	87342;0;0;0;0;0;0;0;0;0;0;0;0;0;0;0;0;0;0;0;0;0;0;0;0;51976	00917;0;0;0;0;1195239	772;0;0;0;0;0;40502	29137;0;0;0;0;0;81802	42573;0;62201	03292;0;0;0;0;0;298540	0966;0;0;0;19013	84628;0;0;0;0;79534	51866;0;21160	1068;0;0;0;225866	612;0;0;0;0;0;1650479	03;0;0;0;0;0;0;0;0;93906	76504;0;0;0;0;0;0
[truncated: 258 more columns]
