# Supplementary material for: Utilizing volatile organic compounds for early detection of Fusarium circinatum
Source: Sci Rep. 2022 Dec 15;12:21661. doi: 10.1038/s41598-022-26078-1 (PMC9755288; doi:10.1038/s41598-022-26078-1)
Supplement: Supplementary file 4 — Supplementary Information 4. [file 41598_2022_26078_MOESM4_ESM.csv]

Sample| Retention time;4	77;4	886126852;4	9334;4	962116667;4	980157752;5	039689167;5	054809524;5	083185185;5	185733333;5	263310833;5	328560753;5	439935714;5	459062963;5	645096296;5	66;5	79329;6	237133333;6	356072973;6	428358485;6	5436625;6	61772381;7	923362821;8	255866398;8	461929116;8	716650595;9	000163889;9	328609524;9	640939286;9	771631481;9	862961111;9	912012805;10	08970687;10	4;10	48145667;10	49219167;10	60980854;10	6733339;10	81828297;11	47914479;11	48586579;11	71682644;11	74483667;11	89354583;12	14895881;12	17750833;12	25913983;12	33853788;12	38582397;12	46527893;12
P. radiata F. circinatum 7 dpi rep. 1;0;0;0;0;279373	111;0;0;0;0;186963	5505;0;0;122010	1571;0;205866	202;0;0;1	30E+07;0;0;0;0;0;173505	0265;288733	4662;0;0;0;0;0;708251	8083;3599886	817;4033158	423;0;60184	92579;430978	2332;925843	9036;244953	3661;1429851	813;0;9624172	593;0;0;359208	8228;0;317480	1924;0;392715	0494;541912	0566;72970	88313;0;253907	9325;4499645	427;0;0;2	53E+07;0;1	30E+07;1086375	043;0;0;567052	2648;129953	8145;0;0;1699446	375;0;311999	2944;634788	0073;0;0;996318	9828;626113	3099;6543100	148;1	64E+07;0;0;0;0;0;0;75491	76104;0;807744	4041;0;447838	0056;0;245448	2737;0;0;0;105015	5905;82087	6087;0;0;0;0;0;0;0;2510251	045;1905536	043;1944531	375;0;0;0;0;0;0;0;0;645149	4537;564674	9247;0;0;0;0;523538	5318;0;0;0;260215	7092;0;295679	6244;0;0;230257
P. radiata F. circinatum 7 dpi rep. 2;338484	6419;64224	17253;0;0;0;0;0;0;0;126205	6733;0;0;188582	9543;0;25409	81229;0;0;9438972	295;0;0;0;0;138411	9678;168059	1668;352154	8785;0;0;0;123362	918;0;985113	0926;3891211	324;3138773	819;0;67718	82996;360125	9218;1343631	961;243727	205;0;0;2	60E+07;0;0;0;0;690304	9251;0;333063	7627;109190	7652;0;0;358578	9994;5959271	164;0;0;2	78E+07;0;1	68E+07;230386	0354;0;0;506156	4054;76406	66043;0;0;1557298	987;0;0;316551	4485;0;0;908125	5444;700787	0854;7698693	483;1	26E+07;0;0;0;0;0;0;34356	65338;0;775911	7678;0;607578	2215;0;216546	6675;0;0;0;33037	37805;0;0;0;0;141107	4363;0;0;0;2185504	37;0;1423733	006;0;43520	89933;0;390342	7159;0;0;218342	1421;0;0;0;0;0;0;0;115732	3783;0;0;193106	331;0;195251	125;0;128559	8505;0;0;873676
P. radiata F. circinatum 7 dpi rep. 3;552149	7361;88693	0647;0;0;207011	1098;0;0;0;0;160329	5901;0;0;114871	7432;0;0;0;0;1	14E+07;0;0;0;0;135777	0597;77397	60705;0;0;0;0;53064	52478;115067	2274;0;0;3343691	839;0;0;530319	7797;0;74092	18837;2511585	124;0;2	22E+07;0;0;829469	9065;0;0;111323	0674;277284	1671;300313	5032;0;0;188013	6664;7564358	932;0;0;3	32E+07;0;1	26E+07;1038811	778;0;0;375994	6691;0;159871	2604;0;4718707	853;0;0;340257	677;0;0;1909082	296;328623	4567;7555475	613;0;0;3	34E+07;0;0;0;0;0;0;1399044	392;0;103982	3203;0;256784	0801;0;81675	59578;0;0;0;0;0;0;0;0;0;0;3715671	173;2542575	034;970924	8658;0;0;71784	52537;0;0;0;0;0;635329	2747;290456	0095;0;0;0;0;371680	0595;0;0;107892	6012;0;140316	4498;136033	695;0;0;101082	5446;823400	8316;0;0;0;3869743	944;0;3921747
P. radiata F. circinatum 7 dpi rep. 4;1355021	857;191120	9172;0;0;401505	6221;0;0;0;0;0;218303	1823;0;113511	1959;0;0;0;0;0;1	56E+07;0;0;731264	5467;127363	658;91821	54541;161435	3401;0;0;0;0;0;958960	0045;5444076	395;4455723	573;0;0;597217	9365;1490619	036;179549	5371;3226493	956;0;1	55E+07;0;0;643723	3276;0;0;91819	92698;718538	9627;311019	479;140177	6698;0;487596	7885;1	05E+07;0;0;2	87E+07;0;1	09E+07;1066330	69;0;0;976687	9757;0;0;0;1284218	55;0;0;0;0;0;1579308	483;524837	538;8273600	781;3700622	616;0;1	20E+07;0;0;0;107148	4073;0;0;1851553	98;0;0;133132	4301;372794	5307;0;0;0;47060	0268;0;0;0;0;0;0;301718	2364;0;6565833	059;6039045	711;1153979	993;0;0;291268	5766;0;0;0;575929	3628;0;0;344363	4316;0;0;0;0;0;0;0;0;0;0;187771	0095;0;0;0;395026	014;0;0;0;0;0;3819194
P. radiata F. circinatum 7 dpi rep. 5;0;0;0;135471	0927;0;121248	7166;0;0;0;322694	0727;0;0;0;0;0;0;0;0;7845205	743;171997	4797;0;0;175455	5277;131896	1988;202589	753;0;0;0;0;0;447965	2235;1659360	62;10873888	57;0;0;400316	7339;640024	3135;216816	971;3289462	988;0;2	01E+07;0;152284	9415;763637	3715;0;0;122568	8675;247115	2276;1446213	763;0;0;0;1496207	457;1815400	905;0;2	99E+07;0;1	85E+07;2156120	501;0;179765	2679;764009	2147;0;0;0;4010145	44;0;0;329966	3422;0;0;1759028	085;511450	3611;21771792	66;0;0;2	49E+07;0;0;115686	503;0;0;0;0;104651	4325;0;0;228207	1328;0;65364	54196;12843	52909;0;77838	74514;0;0;0;0;0;0;0;2273191	764;3374146	63;995486	2442;0;0;0;0;1542243	952;0;0;0;306562	5571;676102	6145;0;0;0;0;844958	3078;0;0;127758	0903;488862	6092;0;492585
P. radiata F. circinatum 7 dpi rep. 6;905988	9276;0;0;0;192536	3426;0;0;0;0;257115	6326;0;0;200589	8974;0;92878	37543;0;0;0;7673056	795;156006	4447;0;1564614	32;214847	0484;141253	5535;0;0;0;0;0;0;542008	9324;1930406	405;8728230	231;0;0;341702	024;757130	8995;302039	6888;8189957	468;0;1	24E+07;0;0;560891	8229;0;1619841	067;0;471961	3524;686753	151;0;0;0;6177534	019;777294	3388;0;2	72E+07;0;1	41E+07;649411	2155;0;254488	8352;739212	4605;159695	4492;0;0;7238308	137;0;0;475748	4262;0;0;2736728	249;754917	2366;34131973	04;1	10E+07;0;2	64E+07;0;0;0;0;0;0;2535371	867;0;0;81902	81974;226006	5064;0;0;0;88730	72017;0;0;0;0;0;0;0;0;3717269	945;6927139	422;866916	6396;0;53737	83482;0;0;592245	0937;0;399028	9201;0;0;690205	2962;0;0;0;0;642829	6341;0;0;54096
P. radiata Mock 7 dpi rep. 1;536527	4549;135252	3628;0;0;0;136480	7494;0;0;0;202783	1864;0;0;0;0;0;0;0;1	28E+07;0;0;0;0;0;131754	0139;143049	7819;0;0;0;0;0;0;2206284	612;4893670	801;0;64248	68293;389662	0749;549761	6091;243334	2707;0;0;1	56E+07;0;0;619689	4207;0;460720	5202;0;425327	6144;0;0;0;0;0;0;0;2	93E+07;0;2	41E+07;0;0;0;491550	8394;94762	86112;0;0;8572871	457;0;0;0;0;0;2232030	043;548563	8995;9623180	515;0;0;0;0;1557363	874;101309	2381;0;0;0;0;0;550732	6856;0;308041	0094;0;56070	7336;0;0;0;0;0;0;439352	9261;0;0;0;1021040	446;0;2426035	406;0;0;0;449987	8873;0;0;0;0;1287317	832;0;116984	0761;0;0;0;0;0;0;352425	4293;0;173862	9152;0;0;0;0;406499	3735;0;0;0;0;0;0;0;0;0;0;0;0;0;0;0;0;1	07E+07;0;0;1335875	735;0;0;5101597	787;0;0;0;0;1365540	987;0;2266607	934;0;0;794992	0782;430969	4207;0;0;0;359904	164;299256	7969;0;0;0;0;0;0;0;0;2123987	19;0;0;0;138652
P. radiata Mock 7 dpi rep. 2;300752	18;129646	985;0;0;0;0;0;0;0;0;0;0;499028	6667;286523	2244;0;0;0;1	00E+07;0;0;0;0;0;121187	0149;127588	3561;0;0;0;0;0;0;2673590	063;4077774	503;0;40841	45079;399577	2986;748998	3268;181609	4275;1041015	149;0;5362394	555;0;62898	12825;301912	2641;0;0;0;263156	7787;633171	4837;0;0;0;0;725459	5138;0;2	89E+07;0;9362895	904;1599091	716;0;116535	7512;424083	4776;0;0;0;3110111	337;0;490544	3157;0;0;0;1019192	667;614327	1714;7001656	957;0;0;3	40E+07;0;0;0;0;0;0;0;0;198490	4358;0;226940	296;0;0;0;107015	8937;35817	61707;0;21422	55923;0;0;0;0;0;1014622	701;1272295	403;1161316	6;0;0;0;177323	1838;0;0;0;0;295393	1834;731010	8392;0;0;0;0;619069	1406;0;0;448881	783;0;100615	7251;366828	2232;0;0;216904	189;603424	8545;0;0;0;820006	2674;0;8414635
P. radiata Mock 7 dpi rep. 3;415147	2956;39811	49313;0;0;69637	32713;0;217984	2402;0;0;0;0;0;284949	7639;0;91805	52539;0;0;0;1	41E+07;0;0;0;0;116659	0182;92504	14631;0;0;0;0;0;270380	643;875938	871;3101320	749;0;59660	25661;397182	4461;322964	9198;185695	2865;226375	2477;0;1	00E+07;0;77389	50635;0;0;0;127151	2646;290069	0984;708860	4529;0;0;0;0;1069423	188;0;1	98E+07;0;7659583	535;1567781	419;0;0;440629	9931;118731	0059;0;0;2165125	273;0;0;970584	2841;0;0;777936	0688;553021	7777;3278058	741;8508189	919;0;0;0;0;187005	3435;0;0;0;0;0;127522	1574;0;228065	3547;0;0;0;83661	99999;79266	18609;0;0;0;277055	884;0;0;0;640633	6175;0;1261630	825;0;0;0;0;1348474	15;0;0;0;217600	1434;668736	8099;0;0;0;0;666943	6395;0;0;0;476985	8852;0;393814	7249;0;0;280950	9819;670208
P. radiata Mock 7 dpi rep. 4;506898	2282;75488	90823;0;0;242851	9462;225974	511;0;0;0;0;205916	4785;0;314070	9799;0;0;0;0;0;1	32E+07;0;0;0;0;110994	2922;153446	1897;0;0;0;0;0;0;2740718	121;3128305	223;0;0;460109	3165;959820	6257;139489	9034;1704881	49;0;6119262	817;0;0;175553	3929;0;0;99174	99343;631622	3481;37277	04035;176769	845;0;699648	7492;5960922	528;0;0;1	93E+07;0;1	66E+07;0;0;0;896139	0732;81936	13777;0;0;1298649	588;0;0;811959	7169;0;0;1208415	966;604776	7445;7683506	236;1	70E+07;0;0;0;0;0;0;0;0;0;0;176806	9336;0;0;0;95213	27028;0;0;0;0;0;0;203871	3997;0;0;0;4792947	349;0;1449392	466;0;0;79037	34124;0;0;0;437659	9214;0;0;307334	8881;0;0;0;0;230682	0066;0;0;93920	78305;0;0;155566	4347;0;0;94283	37427;478882	3526;0;0;0;3605529	942;0;2961202	02;0;132719	7798;0;0;0;0;66056
P. radiata Mock 7 dpi rep. 5;438699	452;0;0;0;169277	9838;0;0;0;0;0;0;0;0;0;0;0;0;1	11E+07;0;0;0;0;142791	6333;107796	1006;122754	3366;0;0;0;0;0;412975	5689;1829646	262;3435528	321;0;0;528209	5717;598805	1629;158407	5743;397278	5191;0;1	12E+07;0;0;260623	4693;0;0;141051	9915;649307	4416;420201	1868;127258	2296;0;789948	8974;0;476007	1192;0;1	36E+07;0;6242676	723;1150577	374;0;0;942727	5248;151144	2108;0;0;508941	2429;0;0;0;0;161289	2967;178943	5444;697813	4683;2577844	056;4741169	021;0;4629200	24;0;0;24359	56676;106938	4183;0;0;0;163672	4217;0;0;377274	4825;0;100997	3744;0;61176	33293;65153	87075;0;0;0;0;0;0;0;873163	6322;1114284	337;2321668	505;0;0;0;0;583695	8435;0;0;0;435528	8773;559639	0429;0;0;0;0;465007	9131;0;0;292681	4313;0;334597	7325;267848
P. radiata Mock 7 dpi rep. 6;686660	8452;131650	3549;0;0;168283	4259;0;0;0;0;133268	0084;0;0;656997	0617;244980	6272;0;154429	5092;0;1	02E+07;0;0;0;0;271026	4642;77768	00173;104662	3888;0;0;0;0;0;332579	3936;1331726	284;4663050	86;0;0;0;514512	0187;120438	7382;4729338	125;0;1	84E+07;0;73132	1073;911647	4302;0;0;0;602606	164;0;105833	2414;0;0;9987627	828;1346004	235;0;2	96E+07;0;1	98E+07;1992757	096;0;0;718403	039;91025	77979;0;0;7121045	225;0;0;735763	4532;0;0;3123421	632;403613	7205;27722852	35;8101733	145;0;0;42264	5529;0;0;0;73529	93372;0;2243050	464;0;0;88930	23169;183861	4967;0;0;0;127530	7112;100918	902;0;0;0;0;0;0;0;6204909	894;0;697174	4128;0;0;125113	9662;0;301203	0892;0;0;0;524055	8193;1088719	061;0;0;0;0;1037200	613;0;0;104991
P. radiata F. circinatum 14 dpi rep. 1;306516	6265;0;40534	48827;0;46776	67581;0;0;105719	101;0;0;0;0;0;0;0;0;0;0;1	50E+07;0;73061	80548;0;0;465558	5704;81083	10794;0;0;0;87477	22281;0;257254	2943;975535	1809;5642813	173;0;0;178570	7322;323368	7318;0;1319823	227;0;9809652	146;0;0;255553	2556;0;2161390	654;0;389840	5559;0;0;0;0;4677045	821;317109	3104;0;2	80E+07;0;3314554	027;0;0;0;477569	6377;123584	1744;0;0;598084	8374;0;432643	4613;677600	6056;0;0;542502	633;353652	8544;4452138	739;1	19E+07;0;4638229	733;0;0;0;0;0;0;665314	1891;139855	2203;0;0;0;0;47928	05563;0;93775	36287;85217	39657;0;0;0;0;0;0;84434	90087;526115	2173;903515	2087;6937866	597;0;0;0;0;427229	3909;0;0;0;489903	2493;708461	8777;0;0;0;250654	6204;584672	6643;0;0;0;176384	7212;0;455701	9967;0;0;266886
P. radiata F. circinatum 14 dpi rep. 2;298633	3951;62091	53778;0;0;240819	7482;0;191138	856;0;0;139625	5882;0;0;125356	9289;0;123210	9568;0;0;1	29E+07;0;0;0;0;0;194762	1273;178258	7184;0;0;0;0;0;0;755107	4221;3548472	91;0;0;391007	5179;279187	9486;144603	0227;0;0;1	42E+07;0;31645	48304;0;0;6423779	714;0;398146	4046;376777	8439;0;0;0;0;486667	7304;0;2	29E+07;2169493	737;0;0;582647	8181;0;454142	4188;0;0;0;728977	8706;0;0;0;105276	6668;0;254590	7291;486139	5298;3377309	378;3863127	829;0;3642245	971;0;1635710	984;0;0;0;0;252179	7812;102550	4346;0;0;311799	7467;0;0;0;119395	0062;97167	6444;0;0;0;0;0;0;122839	9384;0;823619	4785;1476166	8;187226	7019;0;0;0;0;0;0;0;255881	9901;517553	1965;0;164400	7672;0;0;476254	3162;0;0;183546	1257;0;248973	1195;336560	2682;0;0;276835
P. radiata F. circinatum 14 dpi rep. 3;322008	2503;0;0;0;387205	0428;0;0;0;0;0;241173	6858;0;0;0;103026	6423;0;0;0;1	48E+07;0;0;0;102762	0561;61942	28543;66595	81843;0;193647	9743;0;0;59972	04107;105898	4372;487559	8003;4294589	837;0;0;521738	141;0;63527	25871;0;0;2	11E+07;0;0;666717	5124;0;1357204	061;0;308614	8177;207806	3762;0;0;0;0;0;0;3	39E+07;0;1	15E+07;574087	8827;0;0;361460	6806;85067	63771;0;0;5407846	174;0;573697	7573;141958	8743;0;0;1324334	264;321090	2936;6126885	06;0;0;3	39E+07;0;0;0;0;0;0;791223	7422;0;0;0;343239	9381;0;0;0;44598	60118;0;0;0;0;0;0;0;0;1137892	759;2003954	195;912935	5747;0;0;0;0;0;0;0;0;614298	8145;280861	1176;0;0;0;0;269414	902;0;0;0;0;146030	3935;153689	6991;0;0;0;1753523	398;0;0;0;1447199	845;0;4650159	261;0;243154	3737;0;0;0;0;0;6319172	689;0;0;5308400	272;0;0;0;2478798
P. radiata F. circinatum 14 dpi rep. 4;512175	8108;0;0;0;516348	1601;0;0;0;0;0;0;0;109672	6212;202358	1088;0;0;0;1	20E+07;0;0;0;0;0;125464	0026;300264	9889;0;0;0;0;0;443149	7499;2531429	131;3686937	348;0;69876	22804;458932	7292;567537	1923;113725	4993;1738196	107;0;7606953	844;0;0;289386	4391;0;1148516	409;0;504584	0726;138623	4113;0;0;0;6177259	775;202600	233;0;2	66E+07;0;9880794	385;338747	3663;0;0;430971	2369;94668	45175;0;0;2788418	581;0;0;207600	4413;0;0;1289033	617;411012	7933;4310517	212;0;0;3	68E+07;0;0;0;0;0;0;1078102	702;143484	2236;0;0;270195	7904;0;0;0;0;0;0;0;0;93300	04416;0;0;0;4741484	47;0;1767562	269;0;0;70512	2459;0;0;0;536559	4538;0;0;197614	9141;0;0;0;0;219579	3241;0;0;0;0;112094	7791;111755	4742;0;0;0;1211340	299;0;0;0;1417017	44;0;3899835	743;0;0;0;627572	7167;0;0;74249
P. radiata F. circinatum 14 dpi rep. 5;557155	4619;114373	9429;0;0;343210	8464;0;0;0;0;370941	27;0;0;0;0;0;0;0;1	52E+07;0;548724	2886;0;1178499	15;0;338065	3113;0;0;0;0;0;0;858796	3393;3442799	562;7288212	976;0;95374	17648;205527	0253;1273767	885;0;2757100	229;0;1	75E+07;0;71162	37278;655882	9748;0;5288284	256;0;0;686685	6334;0;0;267755	4926;0;615646	7761;0;2	91E+07;2988091	622;0;0;629666	8046;0;0;99627	72128;0;0;2534976	256;0;0;0;199644	8668;0;992121	3667;631197	6198;16590901	13;6644558	647;0;2	66E+07;0;0;92606	87568;0;0;0;0;79086	3825;0;0;0;0;0;0;126746	5784;93893	74926;0;0;0;0;0;0;0;703688	8519;1743380	615;2590660	846;0;30899	7767;0;0;884276	1032;0;0;0;450098	3978;681272	8458;0;0;0;235772	214;496532	5251;0;0;0;347450	9948;416512	3477;355518	518;0;0;231103
P. radiata F. circinatum 14 dpi rep. 6;0;0;0;0;268996	6128;0;0;0;0;503735	992;0;0;0;0;0;0;0;1	15E+07;0;751806	2191;0;2010669	273;0;289597	0423;332265	0201;0;0;0;0;0;684666	132;3853962	869;4889618	152;0;58908	97585;222562	0882;1343741	01;167926	1566;0;0;2	65E+07;0;0;773666	6937;0;3819442	247;0;456630	8481;209446	7428;119202	0174;0;252943	3367;3940267	95;0;0;3	19E+07;0;5522419	384;284430	1456;456481	2888;0;0;86797	63283;0;0;6224589	723;0;529366	4426;0;124809	5378;0;1328835	524;638147	1048;17932422	92;0;0;3	97E+07;0;0;0;0;60890	91645;0;633105	5634;79970	33358;0;0;0;0;0;0;85118	56162;63987	44479;0;0;0;0;0;0;0;576930	7391;1131655	323;1581284	395;0;27506	0371;0;0;1797674	216;0;0;0;628492	1679;430924	0068;0;0;0;0;424622	6687;0;0;116357	6972;667500	651;0;297464
P. radiata Mock 14 dpi rep. 1;231870	0935;0;44816	85336;0;321779	6004;0;0;0;0;0;0;0;0;0;0;0;0;0;1	66E+07;0;0;0;277435	4691;403714	4823;0;0;0;0;0;0;323312	1923;1264749	479;4406326	516;0;0;0;216029	9378;132870	4306;0;295998	6661;3051171	699;0;222657	7755;0;0;0;0;0;1274790	194;0;0;0;0;1846428	723;0;6801547	819;3602707	333;0;3945522	133;0;0;474113	1315;0;0;0;584015	0508;85762	88262;0;0;0;0;176155	4414;645366	6564;1404046	858;1653401	26;0;1	33E+07;0;0;0;0;85914	5609;0;121314	2531;0;0;140457	8309;0;0;0;0;528750	5828;459371	2044;0;0;0;0;134352	059;0;0;0;0;6249955	591;0;0;0;0;0;0;0;0;248775	2941;1483888	367;0;0;0;0;1329745	685;0;0;0;0;0;870298	2212;0;0;489643	621;406120	4801;0;0;0;120782	9019;0;16415171	7;0;0;0;0;0;0;49012	12205;1	10E+07;0;7636759	115;0;0;1062958	078;0;784536	4357;0;0;5964760	161;1	98E+07;3087598
P. radiata Mock 14 dpi rep. 2;0;0;0;0;143179	5355;0;0;0;0;0;0;354320	9454;0;0;167601	375;0;0;0;0;1	84E+07;0;0;0;158847	5077;0;0;0;0;0;0;289778	8512;881209	9401;8385612	875;0;0;343469	3133;358234	3244;90674	32087;0;164892	5353;0;1498805	963;91250	5869;0;0;0;0;316778	1151;697588	0978;0;0;205162	6151;0;917267	1075;0;6531943	293;2431971	497;0;1909462	838;0;0;446856	0716;128522	4535;0;0;522496	3307;0;0;0;0;0;177026	5271;478309	9925;1348220	147;2370741	639;0;1	12E+07;0;0;0;0;69290	47398;0;200046	9909;96040	88245;0;0;257127	241;0;0;0;293669	4404;253189	3821;0;0;0;0;0;0;0;0;243678	0884;1095175	05;0;0;0;0;0;0;0;0;168964	3823;865757	368;0;0;0;0;771626	3366;0;0;85400	89094;0;0;558663	5087;0;0;312564	5389;253102	269;0;0;0;0;0;8215952	276;0;0;0;252245	8181;0;0;46021	00487;7438956	54;0;5183216	58;0;0;0;0;614823
P. radiata Mock 14 dpi rep. 3;0;0;0;0;0;132530	3101;0;0;0;0;140040	2631;0;0;0;0;0;0;0;1	38E+07;0;114698	1742;0;179247	8843;0;0;0;0;0;0;88774	61125;0;692259	4801;4519978	893;0;0;508190	6272;258332	4168;90055	36958;0;143174	8539;3728736	22;0;73339	36273;0;0;298282	4878;0;333023	8366;571146	4792;53801	88218;0;0;0;856445	6012;0;7061676	602;3174406	834;0;0;0;0;443903	0724;0;0;0;344877	9865;0;0;516384	4976;0;0;109877	2141;700062	2989;968597	2034;3763035	325;0;3189055	158;0;0;67104	91534;0;72710	33365;0;132574	6652;102647	2317;0;0;351942	0591;0;28078	58708;0;133873	3061;128790	0602;0;0;0;107240	4284;0;0;0;106534	9587;342737	6409;1261029	734;0;0;0;0;802848	5239;0;0;0;100394	8817;698287	2994;0;0;0;0;582991	9062;0;0;0;284507	6483;0;495908	2469;0;0;275930	1596;889725	7464;0;0;0;349824
P. radiata Mock 14 dpi rep. 4;251715	0963;0;0;0;433435	8344;0;0;0;0;0;227610	7449;0;0;0;0;0;0;0;1	56E+07;0;0;0;0;94139	57813;75680	23691;0;0;0;0;0;187711	1816;778598	0152;4900444	52;0;0;401733	0169;287052	4543;86802	92858;285528	5432;0;0;1058005	485;33639	86855;0;0;0;0;325704	4903;297830	7331;55649	34504;0;152850	8372;785593	1691;0;0;3945644	382;0;2240374	184;712537	0016;0;0;408504	784;73868	62917;0;0;215224	8204;0;0;0;0;0;0;512923	436;1593791	735;3409281	223;0;1939682	967;0;0;0;47074	88782;0;0;290738	3651;93708	18932;0;0;267369	8629;0;0;0;108592	0416;79332	59653;0;0;0;0;144405	3058;0;0;498100	6271;639843	3023;1383860	177;0;0;0;0;248819	4734;0;0;0;214284	6397;511378	0123;0;0;0;0;519259	2328;0;0;0;85689	07854;0;364319	8258;0;0;215601	8843;470469	0787;0;0;0;107876	4439;0;7024927
P. radiata Mock 14 dpi rep. 5;256105	1337;0;0;0;137009	7987;0;0;0;0;0;0;0;474651	5997;287435	2545;0;0;0;1	14E+07;0;0;0;0;371793	2635;107591	228;181518	0324;0;357753	6;0;0;0;280858	7238;1500983	18;4454443	016;0;0;228627	1453;571160	0914;61276	44201;0;281172	7637;3517107	156;0;153170	6109;0;0;0;0;0;1182932	696;0;0;175681	5962;0;1871227	985;0;8998947	072;3556656	915;0;3442022	376;0;0;521026	8585;89455	20107;0;0;289928	2452;0;0;125831	0137;0;0;64317	04954;605439	8307;2142610	724;7252428	017;0;3429181	711;0;0;0;0;73852	4348;0;0;91406	52367;0;0;202766	8713;0;0;0;198922	6542;170406	8683;0;0;0;0;0;0;0;108295	6804;428332	3124;980180	0757;0;0;0;0;229547	4129;0;0;130843	4696;0;1006523	909;0;378828	8681;0;0;972688	7906;0;0;0;0;0;599686	3908;0;0;386593	9225;571068	5569;0;0;0;142823
P. radiata F. circinatum 28 dpi rep. 1;742253	6241;0;0;0;0;0;363638	7842;0;0;211850	9135;0;0;105376	7214;0;0;0;210733	091;9691909	526;0;0;0;0;215232	6476;176593	9507;230552	1827;0;0;0;0;0;429971	4111;1878766	577;2415036	941;0;103048	5905;167824	0798;721239	6164;142410	6867;0;0;1873313	711;0;0;0;0;2873317	099;0;1475205	016;225483	4086;323511	5003;0;442207	5656;0;199950	9679;0;6613873	718;1810672	443;0;0;0;0;1526664	078;89225	06522;0;0;231684	6477;0;0;274388	3299;0;0;104280	343;924954	5372;2339511	628;5622507	126;0;1667138	13;106581	7045;0;0;176839	6934;0;0;0;103437	5981;0;0;191327	8143;0;452821	3574;0;0;53952	12527;0;0;0;0;0;0;244541	7974;0;520400	1892;1443671	416;0;0;0;0;224826	8213;76102	19021;0;0;2875703	486;491798	6111;0;0;0;0;452333	716;0;113261	4714;0;87524
P. radiata F. circinatum 28 dpi rep. 2;358118	7863;0;0;34126	79176;0;0;1767210	762;0;0;0;208261	4366;0;327866	611;0;0;0;0;0;1	71E+07;0;0;1161413	43;0;222227	2771;309182	8868;0;0;0;0;0;635584	4659;2317475	059;4953900	872;0;0;702332	7175;864954	475;167776	2696;0;0;3632570	1;0;0;0;0;3689173	371;0;1924942	28;0;414582	5371;0;411923	7677;0;0;0;7580010	46;0;0;0;0;413072	6834;2384514	283;108030	0408;0;0;400300	6328;0;0;0;79404	29372;0;0;1303663	088;2834440	047;6104131	292;0;2819444	716;0;0;0;218005	6462;0;0;0;0;0;201168	3234;556501	3491;0;207942	3615;0;0;0;0;0;0;0;0;0;526396	4355;0;725728	4904;1474178	207;0;0;0;0;242631	7676;81290	17096;0;0;1690595	852;0;0;0;0;0;0;383554	2511;0;0;0;0;55603	25073;0;148269	8164;0;1369910	808;0;805773	2074;0;0;0;642074	8695;413079	7829;0;0;0;0;0;993144	5455;0;0;732802	2586;1465789
P. radiata F. circinatum 28 dpi rep. 3;493862	5036;0;0;0;91574	8068;100251	2724;0;0;0;0;146530	3548;0;138429	9013;0;0;0;0;0;1	29E+07;0;0;904980	2101;120122	3384;152883	3857;84150	6867;0;0;0;0;0;296207	7215;828938	7538;3671791	399;0;0;516740	0456;0;212122	3821;0;0;1	31E+07;0;0;535551	4904;0;4046360	788;0;929090	898;0;0;0;614962	3349;0;0;0;3	06E+07;0;8283514	306;0;330530	3947;0;896450	6715;79035	57032;0;0;4354499	09;0;553619	4088;0;0;0;1001344	633;1179574;8833786	501;0;0;3	97E+07;0;0;44348	37174;0;0;0;0;101381	8193;0;0;377438	4619;0;260949	622;71249	54467;0;0;0;0;0;0;0;0;386984	9243;0;1262954	478;2034217	627;0;0;0;0;680257	8848;0;0;0;3348282	474;0;0;0;0;214093	8635;0;434923	6208;0;0;0;0;0;0;0;0;0;0;0;0;1639260	174;318241	9102;0;631780	7016;0;0;0;782387	8127;0;2361431	479;0;0;0;5431687	067;0;0;0;9257892	672;0;2955371
P. radiata F. circinatum 28 dpi rep. 4;532733	8203;0;0;0;0;0;0;0;0;0;0;0;0;0;0;0;0;0;0;1	65E+07;0;0;244778	1383;187441	0585;36027	82082;0;0;0;0;0;150896	9;519665	1346;0;4604490	521;0;175776	6881;0;94455	88639;2018679	559;0;5569625	071;0;0;313114	132;0;7702095	874;0;919946	5687;0;0;0;0;5120084	338;0;0;1	91E+07;0;6161234	463;0;865767	0568;0;0;103824	2012;0;0;3057179	102;0;73104	08735;0;0;0;0;904978	6172;13511867	62;0;0;4	07E+07;0;0;0;0;0;0;1486782	153;0;0;0;0;0;258730	7691;0;0;0;0;0;0;0;0;0;0;963452	4591;5192871	992;2164265	471;0;0;0;0;199531	2736;0;0;0;0;0;0;0;0;641693	7792;0;403888	5374;0;0;0;0;0;0;235186	6498;0;0;0;1130487	191;0;0;0;0;0;0;0;0;745018	2154;0;2758476	89;0;0;0;3729805	41;0;0;0;0;0;0;0;0;0;0;0;0;587882	7225;0;0;0;1483290	351;0;0;0;0;9658713	424;0;0;0;0;724726	2013;0;297173	4712;0;306986	9535;0;0;0;428777	4785;690562	5915;0;0;0;0;0;0;0;0;0;0;0;0;662725	8242;0;0;0;245318	4007;249183	5147;0;209080
P. radiata F. circinatum 28 dpi rep. 5;307199	3138;0;0;0;0;0;191297	275;0;0;67593	30052;0;0;288027	2371;0;0;0;0;1	01E+07;0;0;0;0;0;135021	231;172841	8006;0;0;0;0;0;737187	2181;3363522	425;3661893	86;0;51369	40223;786743	9886;1039390	19;120039	4109;0;0;9760325	384;0;0;307228	0098;0;2668377	726;0;927700	1883;0;0;0;853419	9079;0;0;0;2	96E+07;0;6067171	678;0;182230	4693;0;567958	8041;56582	43285;0;0;1341493	91;0;0;0;0;0;369377	8527;885680	1137;3661323	682;0;0;2	84E+07;0;2675245	041;38738	07425;0;0;0;0;78654	2884;0;0;257389	1462;0;311129	2212;0;0;0;0;45307	19182;0;0;0;0;310300	2811;0;748075	7303;1952961	024;0;0;0;0;633658	038;0;0;0;1282076	471;0;0;0;0;116410	5777;0;0;0;284838	6204;0;454051	0809;0;0;115092	2106;0;2203364	412;0;595162	203;0;0;0;0;686342	9486;0;0;0;204118	9995;0;1675107	623;0;547859
P. radiata F. circinatum 28 dpi rep. 6;373512	3052;0;0;0;0;0;0;0;0;0;0;0;0;0;0;0;0;0;8586745	563;0;0;364199	1956;239731	4283;155602	0202;95310	54477;0;0;202237	357;0;0;384048	5669;2235362	175;3872037	33;0;0;458994	8879;573273	6627;0;0;0;1	20E+07;0;0;0;0;2750716	214;0;7333200	538;0;0;0;1774117	916;0;0;0;2	85E+07;0;4083701	421;0;0;0;513503	0071;44992	3034;0;0;3287288	265;0;0;0;0;0;780114	4011;1250002	123;8799360	717;7411942	487;0;3	58E+07;0;561417	5692;0;0;0;0;0;212287	2255;0;0;315737	7967;0;163716	1762;0;0;0;0;0;0;0;0;0;0;0;1323699	12;1936210	023;0;0;0;0;1236295	013;0;0;0;2662705	955;0;0;0;0;114832	8693;0;269722	1845;0;0;408733	2504;0;0;0;0;0;2426700	718;0;609115	1078;0;0;342808	3115;0;0;0;0;0;0;0;1354550	798;0;758270	0128;0;0;0;0;0;6038871	563;0;2565977	57;0;0;0;0;533162	5715;0;355209	6116;0;0;0;1575924	04;0;0;0;0;3039432	411;0;0;388414	9353;0;163129
P. radiata Mock 28 dpi rep. 1;0;0;0;0;0;0;0;0;0;0;0;0;0;0;0;0;0;0;1	27E+07;0;0;0;168391	0181;104926	6938;133006	4938;0;0;0;0;0;385884	3613;1613895	731;3988534	523;0;0;118141	9731;550219	1836;59282	52825;0;0;1233662	983;0;0;0;229686	601;0;0;799412	4087;180943	136;0;0;0;0;156497	7309;0;2256262	774;1337104	102;0;0;0;0;1069501	093;62296	49058;0;0;193343	9527;0;0;0;0;0;64113	11953;459331	6213;461688	4416;443685	7731;0;4120240	756;0;0;0;105680	4866;0;0;0;89915	09137;0;0;181623	5507;0;0;0;37930	27913;0;0;0;0;134556	3897;0;0;0;0;74335	87372;1496082	251;0;0;0;0;0;0;0;0;160695	7655;358035	7395;0;0;0;0;301449	6962;0;0;0;0;0;239469	4923;0;0;156685	9381;406268	1114;0;0;0;0;0;5079553	801;0;0;0;0;0;0;44117	43398;4491102	275;0;3119164	915;0;0;0;0;377408	7228;0;0;3650680	054;1	43E+07;0;0;0;0;103503	4136;0;0;681234	1719;157499	7463;0;0;84925	48229;0;106288
P. radiata Mock 28 dpi rep. 2;588197	1281;0;0;109914	7894;0;0;0;0;0;0;145194	0385;0;869668	2796;0;0;0;788220	2562;0;1	28E+07;0;0;1672021	867;0;127798	9185;189212	5407;0;0;0;0;0;766083	2132;2095785	435;3142208	533;0;0;626330	9283;908919	4153;155254	0484;0;0;1605142	431;0;0;0;373644	8822;0;0;1268823	952;0;348896	8886;0;0;0;0;0;9807687	312;0;2636270	745;0;0;0;1537853	756;62638	40368;0;0;1248694	472;0;0;0;0;0;393958	1355;1062281	233;3377475	752;0;0;2	82E+07;0;0;0;0;169421	3239;0;0;0;0;86980	75318;442818	8668;0;102714	6041;0;0;0;0;210549	1314;235266	9874;249440	12;0;0;0;0;319702	4597;884880	8253;0;0;0;0;0;108957	4137;0;0;453542	9388;0;0;0;139501	8453;0;0;0;189925	3407;0;0;63857	5621;0;51527	25158;0;0;442035	7112;0;0;46930	70776;0;0;154880	0939;0;0;74574	77449;0;0;0;82543	74995;0;85008	14463;0;1409180
P. radiata Mock 28 dpi rep. 3;347476	3758;0;0;0;0;0;0;0;0;0;125830	8658;0;184473	6872;0;0;0;0;0;1	44E+07;0;0;0;0;0;0;0;0;0;0;0;289504	6471;762266	9726;4162991	561;0;0;754941	3995;0;37148	358;0;0;1649359	501;0;28488	98604;0;174312	0243;341954	2714;0;555181	9262;0;0;78759	88246;0;0;409785	6493;0;3168736	389;1395818	122;0;0;0;0;700735	9973;58488	25129;0;0;193253	633;34982	77195;0;307595	3142;0;0;0;803073	1762;1107224	714;1725842	368;0;1540791	093;0;0;0;85588	37234;0;0;0;83927	06136;0;0;424373	7373;0;0;0;59585	37978;0;0;142392	7068;0;193744	4134;0;0;0;0;336710	0268;494235	3887;0;0;0;0;477315	171;0;0;0;196716	3007;361715	292;0;0;0;0;328956	3192;0;0;0;150685	6144;0;245943	9208;0;0;141182	6686;1540544	401;0;0;123043	8056;0;0;4334596	459;0;0;0;0;0;0;47391	55572;4094996	81;0;2322886	514;0;0;403233	9938;0;822454
P. radiata Mock 28 dpi rep. 4;0;0;0;0;0;176154	2547;0;0;0;93987	98815;0;0;160732	8031;0;0;0;0;1	33E+07;0;0;0;0;153254	417;101310	6871;55123	54996;0;0;0;0;0;364563	365;840519	4928;4716283	869;0;0;473214	1667;362324	9894;0;407504	5333;0;1474036	663;0;0;0;202461	9076;264615	7363;0;642483	6708;0;138865	8517;0;0;1036513	48;0;0;4416899	364;0;2097789	203;0;0;0;708978	375;47320	24129;0;0;260026	0696;0;0;197735	3527;0;0;402532	4323;1025254	285;2661435	52;4222263	772;0;0;0;209493	8046;0;0;29171	7987;0;0;76409	0448;0;0;318535	8931;0;99326	20264;0;0;0;0;0;0;0;0;0;0;584469	2813;0;1898304	555;0;0;0;0;213157	6085;0;0;0;129110	1239;0;129955	9606;0;0;0;0;0;62695	7677;0;0;56491	06408;0;112747	9929;0;0;707494	2953;0;0;59172	51296;0;0;100233	8538;0;0;0;0;0;15623	51301;0;0;151596	5441;0;0;0;0;616957	765;0;0;2719032	187;0;0;0;0;0;0;240433
P. radiata Mock 28 dpi rep. 5;298037	9582;0;0;0;88315	56554;0;200955	1571;0;0;0;0;0;0;0;0;0;0;0;1	36E+07;0;0;0;348810	075;79019	29388;147547	3164;0;0;0;0;0;978531	4006;3866686	107;4583474;0;0;423384	7513;1260764	796;0;0;0;7198487	064;0;0;210398	8025;0;261064	9496;0;515813	2058;0;86880	37693;0;988699	7329;0;0;0;2	13E+07;0;1	00E+07;0;0;0;519106	5564;51187	18225;0;0;1133102	525;0;0;0;0;0;0;607052	1761;2512634	164;2	55E+07;0;0;0;0;0;0;0;0;0;49517	77722;0;0;227068	4639;0;212123	4631;0;0;0;0;0;0;0;0;0;0;289741	0972;455869	6697;1281220	626;0;0;0;0;352230	5748;0;0;0;225247	6639;0;72386	67485;0;0;101612	9958;0;0;0;1409112	448;0;180383	1468;0;0;0;0;1067698	928;0;0;0;1438534	899;0;0;0;0;0;0;0;0;499397	5619;0;0;0;1637590	451;0;0;0;1491569	987;0;1920976	032;0;0;0;0;0;0;587395	4042;0;0;735659	8441;236828	6436;0;0;0;50584	71014;191801	5805;0;0;947429	7981;0;0;0;0;0;3265098
[truncated: 258 more columns]
