# Supplementary material for: Utilizing volatile organic compounds for early detection of Fusarium circinatum
Source: Sci Rep. 2022 Dec 15;12:21661. doi: 10.1038/s41598-022-26078-1 (PMC9755288; doi:10.1038/s41598-022-26078-1)
Supplement: Supplementary file 5 — Supplementary Information 5. [file 41598_2022_26078_MOESM5_ESM.csv]

Sample| Retention time;4	77;4	88612685;4	9334;4	96211667;4	98015775;5	03968917;5	05480952;5	08318519;5	18573333;5	26331083;5	32856075;5	43993571;5	45906296;5	6450963;5	66;5	79329;6	23713333;6	35607297;6	42835848;6	5436625;6	61772381;7	92336282;8	2558664;8	46192912;8	7166506;9	00016389;9	32860952;9	64093929;9	77163148;9	86296111;9	9120128;10	0897069;10	4;10	4814567;10	4921917;10	6098085;10	6733339;10	818283;11	4791448;11	4858658;11	7168264;11	7448367;11	8935458;12	1489588;12	1775083;12	2591398;12	3385379;12	385824;12	4652789;12
P. sylvestris F. circinatum 7 dpi rep. 1;334594	86;0;0;0;167333	163;0;0;282022	738;0;0;136433	036;0;161037	907;0;333196	18;0;0;0;1	26E+07;0;0;0;104756	301;111806	363;442153	913;106891	643;0;0;100774	16;0;1421937	44;5387563	54;5946879	61;0;0;414781	064;1804914	22;291518	248;0;0;3	18E+07;0;0;600782	817;0;1067193	33;0;527361	317;79219	6377;0;270783	871;647760	248;0;147402	562;0;0;0;8471801	57;146200	099;0;0;783453	333;80466	6377;0;0;387338	971;0;0;4106155	46;0;0;0;803928	108;3003810	02;6189714	11;0;4770395	02;0;0;0;0;55947	0009;0;0;0;1871735	58;0;239038	264;0;0;0;0;0;0;0;0;0;0;0;0;552319	466;0;1132009	99;0;0;0;1070871	97;0;0;0;0;97138	0088;0;143255	719;0;0;0;67960	2586;0;108281	372;0;0;273227	816;0;111748	206;0;0;295993	239;0;127946
P. sylvestris F. circinatum 7 dpi rep. 2;315512	465;94876	7949;0;0;0;0;0;0;0;0;197885	469;0;128710	886;0;0;0;0;1	16E+07;0;0;0;0;0;116906	024;311750	325;0;0;0;127245	003;0;906756	265;3833660	88;3685607	5;0;0;371797	383;1208081	43;228343	46;0;0;3	20E+07;0;0;603657	949;0;1881815	56;0;378993	755;0;73816	6532;0;440169	562;0;0;0;1	02E+07;0;1	75E+07;0;0;265547	469;0;81191	9317;0;0;867195	044;0;0;0;0;0;0;658755	94;3655851	62;0;3	56E+07;0;0;0;0;0;26670	4326;0;0;0;569226	821;0;192981	853;23251	9747;0;0;26957	6551;0;0;0;0;0;0;0;0;407512	254;840543	951;1101008	82;0;33838	9125;0;356728	49;0;0;0;0;157607	113;0;147684	192;0;0;105207	256;0;0;0;81339	9165;0;346069	492;0;147179	013;0;0;611137	629;0;409883	329;0;0;257258	465;0;0;0;0;0;0;0;389789	292;0;243551	32;0;802624
P. sylvestris F. circinatum 7 dpi rep. 3;380455	867;0;0;0;0;186963	119;0;0;0;175435	789;0;0;104417	32;0;0;0;0;9532162	36;0;0;0;0;121154	504;73549	0822;77989	7054;63991	3094;0;231316	323;293994	399;55969	2723;0;846647	675;4192199	69;0;0;418517	697;286869	642;211169	428;0;0;1	90E+07;0;58975	0458;588999	149;0;549922	803;0;245466	292;515398	171;0;0;531854	788;0;876984	037;0;0;0;6256597	76;1240481	15;0;0;469913	204;130986	3;0;0;234127	235;0;0;0;0;0;0;704220	17;1092436	02;3359011	05;0;2876999	18;0;0;0;0;40714	9258;0;0;0;0;85940	8707;231510	162;0;50258	632;0;83303	5623;70755	9281;0;0;0;0;0;0;0;0;400071	806;817139	435;0;0;0;232833	905;0;0;0;0;138307	115;587734	978;0;251940	582;0;0;589041	068;0;0;0;0;0;470512	5;0;0;260350	221;219467
P. sylvestris F. circinatum 7 dpi rep. 4;0;0;0;0;200386	739;261409	346;0;0;0;0;0;0;0;0;0;0;0;1	28E+07;0;0;0;0;132515	535;88974	7887;48706	5303;0;331159	983;0;224782	766;0;247660;941727	711;3634149	7;0;0;507156	525;305186	607;158163	349;0;0;3	23E+07;0;38270	2066;662318	078;0;1895590	58;0;379057	49;463543	34;0;0;597864	81;0;463243	757;0;0;0;2	06E+07;1550693	13;0;0;619355	997;131860	868;0;0;412360	837;0;0;0;0;0;0;486525	438;1738694	28;5061680	81;0;4918267	66;0;0;0;0;0;0;0;0;0;107585	622;261173	919;0;0;0;66947	1663;63713	951;0;0;0;0;215213	766;0;0;312936	414;676932	081;1194345	44;0;0;0;0;0;0;0;0;0;486635	706;0;0;0;0;408912	942;0;0;0;0;318177	155;303025	04;0;0;194314	355;556855	938;0;418630	387;0;0;0;6606709	06;0;0;0;350295	561;0;0;122062	573;5760985	28;0;3819637
P. sylvestris F. circinatum 7 dpi rep. 5;477296	323;121731	151;0;0;286327	203;0;0;0;0;0;0;0;0;0;0;0;97103	2711;1	48E+07;0;0;0;0;0;0;171776	207;0;0;71121	1169;90952	0525;0;317843	241;1564967	35;3684957	76;0;0;0;441285	872;159745	653;0;0;3	32E+07;0;0;1429913	41;0;564248	514;0;457942	168;151775	478;0;0;190907	755;0;179258	845;0;0;0;2	51E+07;285832	58;0;103425	822;843464	943;139291	845;0;0;355397	67;0;0;2240595	24;0;0;0;458677	567;1538759	73;5240586	53;0;4486951	71;0;3129182	07;36124	7101;0;0;0;119995	769;0;0;52985	0843;368652	075;0;0;0;0;0;0;0;0;0;0;0;0;647203	43;0;649297	315;0;0;0;73803	7511;0;0;0;0;130274	197;254803	745;0;0;0;0;210130	436;0;0;322943	661;0;0;167388	077;0;0;100788	17;247455	237;0;140844	296;0;0;0;3446873	91;0;102732	716;0;0;0;0;256422
P. sylvestris F. circinatum 7 dpi rep. 6;230840	994;0;0;0;0;0;0;0;0;122856	943;0;0;0;489121	278;0;181195	423;0;1	26E+07;0;465179	219;0;0;0;0;498083	755;0;0;335212	069;0;0;783241	188;2546366	93;6202388	05;0;0;377172	957;1001378	15;278874	73;0;251751	115;2	92E+07;0;127650	133;605804	142;0;650255	604;0;0;1020623	83;46511	7608;0;213049	375;0;748083	896;0;0;0;7166009	35;785823	093;0;0;1025580	61;111247	183;0;0;572469	47;0;0;0;0;239154	028;0;918776	498;3942983	59;9289744	55;0;8961607	54;0;0;0;0;64902	2402;0;0;0;463816	652;0;272586	613;0;0;0;122848	392;111365	537;0;0;0;0;0;0;0;0;446938	382;374930	26;0;0;0;267723	306;0;0;0;0;94817	3152;744359	123;0;0;0;0;493291	912;0;75206	324;0;0;243250	317;367785	143;0;0;220550	536;222711	39;0;103929
P. sylvestris mock 7 dpi rep. 1;350351	934;0;0;0;121748	545;0;0;262236	729;0;0;0;0;135959	671;0;161897	075;0;0;1	22E+07;0;0;0;0;131490	064;149545	141;393219	006;83417	5457;0;0;186467	816;0;1354652	8;5261593	66;5333152	56;0;0;438442	403;1742306	44;318566	058;0;0;1	79E+07;0;0;570486	992;0;1211088	2;0;614579	699;0;0;326551	114;271102	419;0;0;0;0;0;7800843	15;0;0;379211	118;0;94036	598;0;0;368287	166;0;0;0;0;0;0;778702	137;2280251	91;8935197	3;0;0;0;271787	023;0;0;70340	7632;0;0;0;2215647	1;0;279383	373;0;0;0;0;0;0;0;0;0;0;0;0;0;435970	375;1698842	58;0;61125	5759;0;1346229	24;0;0;0;0;109830	679;0;0;0;0;0;0;0;125865	772;0;0;287200	116;0;131763	197;0;0;321335	789;0;203395	558;0;0;0;180147	391;0;0;88713	8559;0;0;36027	9943;213732	852;0;230159	872;0;408969
P. sylvestris mock 7 dpi rep. 2;211808	137;0;0;0;94826	6259;0;0;112722	34;0;0;221099	032;0;224299	233;0;0;0;0;0;1	09E+07;0;0;0;128019	093;95376	7623;352031	186;0;0;0;138926	028;0;1287154	57;4491360	04;4853691	8;0;0;376108	366;1595320	23;234806	318;0;0;5781121	5;0;0;261002	577;0;379355	716;0;362679	607;0;85258	2521;0;445083	656;0;0;0;4553340	32;0;3631821	61;0;0;195506	077;547979	877;0;0;0;438284	409;0;0;0;0;0;0;650461	296;1917853	56;6517633	67;0;8785346	46;0;0;0;0;0;0;0;0;1555479	88;0;203649	459;0;145733	829;0;0;29938	2041;0;0;52513	0864;0;0;134487	411;0;0;285838	545;626600	879;0;0;0;942273	975;0;59647	6607;0;0;0;0;171521	384;0;0;0;0;0;54014	8623;0;0;209203	482;0;135553	506;0;0;295537	287;0;53007	5976;0;0;194441	686;0;0;0;77039	2315;0;0;20993
P. sylvestris mock 7 dpi rep. 3;0;0;0;0;0;152960	162;0;0;0;0;0;0;0;0;0;0;0;1	23E+07;0;0;0;0;145654	556;57991	4983;67095	5015;0;0;0;78602	7888;0;246156	215;947439	769;3801320	78;0;0;473972	473;328358	93;172724	871;0;148801	629;3106452	01;0;70577	3705;194338	035;0;641675	692;0;0;608670	973;0;0;0;0;1068964	17;0;0;2182252	89;0;2185833	31;0;0;510338	439;124246	725;0;0;72169	8769;0;0;65460	9337;0;0;0;573111	47;619952	161;673350	732;0;678822	12;0;302833	229;0;0;29784	2682;0;0;0;332465	488;0;225759	157;0;0;0;100920	883;93813	1863;0;0;0;0;176102	075;0;0;0;201775	078;641636	809;0;0;0;252726	498;0;0;0;80084	146;0;742047	176;0;0;0;0;573560	918;0;0;0;0;0;517189	057;0;0;274959	871;198684	976;0;108652	514;0;0;0;8796010	58;0;0;0;0;0;0;0;6273598	56;0;5440646	55;0;0;694490
P. sylvestris mock 7 dpi rep. 4;376759	278;0;0;0;0;235270	381;0;0;0;0;0;0;342543	846;0;0;0;0;9705960	06;0;0;0;0;0;48900	1561;465454	39;0;0;78620	1702;140932	256;0;0;8254016	2;3714497	9;0;0;473727	415;2654777	43;245792	87;0;75407	1503;3	14E+07;0;0;0;0;0;102982	947;884773	145;0;222695	252;0;271385	609;0;188868	772;0;0;0;5689043	72;469695	945;0;0;0;121160	605;0;0;207560	626;0;0;0;0;0;0;514326	746;0;3370121	71;0;3518093	93;0;186445	177;0;0;91119	6159;0;0;0;0;0;307439	766;0;0;0;82920	6381;0;126004	411;0;0;132256	081;0;0;0;0;515283	827;799123	341;0;0;0;127800	18;0;0;0;0;89936	9364;654870	463;0;0;0;0;427955	754;0;0;53840	1597;0;0;413925	914;0;0;210846	275;184857	85;73906	5111;0;0;0;0;7610699	67;0;0;0;581978	15;0;0;0;4107652	52;0;3422443	48;0;0;0;0;0;2521285;2989315	91;0;1
P. sylvestris mock 7 dpi rep. 5;384391	119;0;0;0;110663	591;0;0;294311	566;0;0;176735	084;0;0;0;0;0;0;0;1	64E+07;0;0;0;111900	015;73457	9693;156999	726;0;0;57307	2254;0;32123	2264;457607	239;2024234	21;4048413	07;0;0;595619	695;633009	777;245317	114;0;126286	277;2	49E+07;0;0;505255	454;0;577415	703;0;684558	704;595037	964;88976	8711;0;0;0;1115311	53;0;0;2187799	25;1	64E+07;2422558	15;0;0;1071641	54;174835	019;0;0;154941	662;0;0;0;0;291144	832;0;761357	001;1191366	77;2627583	02;0;0;0;379698	002;0;110774	041;0;0;0;0;0;89624	9213;385526	162;36037	5287;0;0;69350	0635;73578	8273;0;0;103522	318;139190	247;0;0;0;263402	822;0;899260	821;0;0;0;116243	598;0;0;0;0;134886	298;573138	404;0;199241	029;0;0;506221
P. sylvestris mock 7 dpi rep. 6;337847	287;0;0;0;0;0;0;0;0;0;273768	389;0;0;0;0;0;0;0;2	01E+07;0;91379	4831;819610	384;297597	032;68994	0011;120584	303;0;0;56488	2862;66629	4273;53327	3274;330188	714;1322092	43;5475935	65;0;0;202039	245;456519	457;85230	3415;0;0;2	02E+07;0;29676	2003;0;0;0;0;660685	198;0;170542	476;0;637809	527;0;0;0;1396761	8;0;4567130	86;429981	269;0;0;742155	302;135226	102;0;0;214252	618;0;0;0;0;160805	885;0;330380	993;1033008	49;2960879	99;0;2831347	98;0;400358	436;0;0;81100	9872;95976	441;0;0;0;108434	858;197166	499;0;0;0;98798	2859;99674	0246;0;0;0;0;0;178275	07;0;220487	646;0;634562	324;0;0;0;0;0;0;0;0;0;647606	069;0;233421	669;0;0;519048	31;0;0;85681	0622;0;0;459467	669;0;0;233394	317;299635
P. sylvestris F. circinatum 14 dpi rep. 1;0;0;0;0;0;0;0;0;0;0;0;0;3345448	7;0;0;0;0;1	17E+07;0;0;0;0;165218	637;83856	8536;49841	7584;61470	5362;0;0;0;0;161531	742;877497	672;4213756	48;0;0;176859	862;254874	632;52441	2741;0;0;9745702	54;0;0;325596	909;0;3601724	51;0;0;148577	569;0;0;108980	872;0;0;0;777858	014;0;1468679	65;325645	645;0;0;0;115832	056;0;510680	675;0;0;0;256102	447;0;0;0;314295	188;1590006	93;4041481	85;0;1491030	89;0;0;0;0;0;0;0;60069	9637;0;0;166178	581;0;0;0;60056	6639;48821	3532;0;0;0;0;0;0;114701	123;0;413551	878;1588326	68;0;0;0;0;0;0;0;47662	7249;0;575161	381;0;0;0;0;468644	4;0;0;0;0;0;436099	043;0;0;243725	518;0;0;701527	01;0;0;0;7302317	56;0;0;0;969774	168;0;0;55420	6529;6976871	81;0;4817159	36;0;0;0;0;499714	411;0;0;4810330	14;2	18E+07;0;0;0;0;0;2777646	65;411993
P. sylvestris F. circinatum 14 dpi rep. 2;183881	225;0;0;0;124968	336;0;224989	451;0;0;184759	197;0;0;160939	265;0;204466	866;0;0;1	18E+07;0;0;0;0;136776	268;99298	7994;292081	669;58227	3099;0;0;0;0;320839	156;1021221	53;3037384	35;0;0;465652	339;393920	579;199910	71;0;136560	9;2	95E+07;0;75959	3909;419461	38;0;7005964	84;0;341342	127;659321	059;0;119490	191;236552	025;0;1032446	69;0;4695290	57;2175399	02;0;1987608	7;594663	86;0;539454	999;0;0;868633	342;0;0;0;0;0;0;0;697039	893;3226326	08;8561256	55;0;3320755	95;0;0;0;0;63832	0824;0;0;0;0;85742	8499;312512	851;0;0;0;238075	189;212110	636;0;0;0;0;0;0;0;0;791627	169;1024294	76;0;0;0;0;0;0;0;0;0;802594	922;0;235468	061;0;0;724761	504;0;0;0;0;439700	698;469761	147;0;0;301276
P. sylvestris F. circinatum 14 dpi rep. 3;344083	792;0;0;0;144655	783;0;0;0;0;0;0;338775	955;0;0;0;0;0;0;1	95E+07;0;0;0;199878	405;91535	2903;174758	082;0;504135	807;0;0;147388	678;0;766137	319;6479612	95;0;0;505422	308;329728	547;133876	609;0;143114	102;7429855	3;0;65465	7032;223639	322;0;7038966	22;0;369581	017;512228	456;0;151460	917;0;0;739036	823;0;0;1649378	55;0;1338514	66;0;0;0;0;0;977869	111;0;0;0;0;0;0;0;723398	578;2930644	69;1416458	48;0;913991	096;0;0;0;0;72277	1082;0;0;0;0;82051	8869;330491	988;0;0;0;149281	399;135991	163;0;0;0;0;0;0;0;0;776865	68;898608	703;0;0;0;0;0;0;0;0;71368	9918;562030	113;0;169347	461;0;0;569090	957;0;0;0;0;345071	388;367895	556;0;0;219465	947;1123331	31;0;845677	789;0;0;0;6976939	68;0;0;0;341025	505;98832	9143;0;311256
P. sylvestris F. circinatum 14 dpi rep. 4;342809	091;0;0;0;379660	551;0;0;0;0;0;0;0;466999	825;174879	071;0;82255	4611;0;1	17E+07;0;0;0;0;114507	238;59738	2987;70071	264;0;0;0;0;0;157115	606;524413	981;3875577	08;0;0;393926	449;0;51982	1797;0;0;1	33E+07;0;34300	3167;309131	595;0;4763711	98;0;0;320114	61;0;0;312385	874;0;504259	683;0;0;0;1	11E+07;846237	05;481228	944;0;350881	625;0;0;0;667138	681;0;0;0;93638	7523;0;0;392770	231;2581697	68;3434176	44;0;8421207	63;0;0;0;0;0;0;119914	65;77733	2938;0;0;239003	427;0;0;0;78315	2926;66034	7656;0;0;0;0;0;0;0;0;1044816	08;944016	655;0;0;0;0;0;0;0;0;208370	883;471304	55;0;0;0;0;425514	297;0;0;0;0;436270	677;319120	684;0;0;214828	617;1015343	25;0;1411095	36;0;0;0;7882377	89;0;0;0;976235	825;0;0;287158	289;7602972
P. sylvestris F. circinatum 14 dpi rep. 5;467270	022;0;83696	0788;0;0;0;0;141689	221;115812	787;0;254630	943;0;0;0;0;0;0;0;1	59E+07;0;0;1097536	99;212059	207;125697	52;263225	495;68793	3771;0;101966	523;0;73619	0131;505457	425;2106118	84;4277950	08;0;0;224804	524;683429	051;119981	028;0;0;2	51E+07;0;0;883786	904;0;5492431	08;0;478695;245253	399;0;0;0;0;0;0;2149311	59;0;7491390	51;562754	094;522590	831;0;584755	928;0;0;0;0;0;0;711729	002;0;0;0;351112	03;2698532	02;3005395	68;0;2213888	51;0;3085925	46;0;0;0;0;0;116050	443;0;0;0;0;0;85314	6467;0;38828	9753;0;0;0;0;0;0;0;0;722051	829;1572129	74;134970	369;0;0;0;0;0;0;0;204240	511;355453	749;0;98107	0845;0;0;377453	756;0;0;307022	284;0;312134	589;274075	092;0;0;0;0;0;1053497	23;0;0;0;6519691	13;0;0;0;0;0;0;519876
P. sylvestris F. circinatum 14 dpi rep. 6;0;0;0;0;0;0;0;0;0;0;0;0;0;0;0;0;0;0;0;0;0;0;0;0;0;0;0;0;0;0;0;0;0;0;0;0;0;0;0;0;0;188260	37;0;0;0;302286	545;0;182095	969;0;0;60606	5229;0;0;103003	289;0;0;0;721151	185;0;0;0;0;0;0;0;0;0;0;0;0;0;0;65407	704;257392	439;0;0;0;0;156414	166;0;0;0;0;0;0;0;0;0;0;0;0;0;0;0;0;0;0;0;111175	696;0;0;262206	669;171196	308;0;0;0;0;0;0;0;0;36301	0944;45768	6737;0;0;0;0;45645	985;0;0;0;0;0;0;0;0;0;0;0;145930	119;0;0;0;712623	592;0;0;0;0;0;0;0;628387	219;0;479656	812;0;0;0;0;88174	2873;0;0;3656743	08;343750	069;0;0;0;0;0;0;0;0;0;0;0;37035	2118;0;310080	443;90677	5091;0;0;0;0;0;0;0;0;63099	4118;0;124891	388;0;0;39028	5068;0;0;0;0;0;0;0;0;0;98039	9525;0;0;0;76929	6755;0;0;0;0;0;115462	302;0;0;0;0;0;0;0;0;0;0;213130	406;0;0;0;43813	5432;202846	333;0;0;0;0;0;0;77512	1499;0;0;76205	9495;0;0;0;0;0;0;0;0;0;0;0;0;0;1495076	33;0;0;0;0;1595920	94;1421268	71;0;0;4461464	87;2729499	42;0;0;0;0;0;0;63268	4199;0;0;0;0;0;0;0;0;0;0;0;0;0;0;0;0;0;0;0;0;223821	793;0;67188	502;0;0;0;0;79634	1941;0;0;662118	145;0;1201932	48;0;0;0;0;0;0;0;0;141792	685;0;0;19205	8839;0;0;0
P. sylvestris mock 14 dpi rep. 1;255609	802;0;0;0;0;0;0;0;90276	9948;0;153000	54;0;0;0;0;0;0;0;1	42E+07;0;0;0;233889	159;111420	828;78338	7078;0;0;0;0;65341	3505;217655	392;976846	985;4622385	1;0;0;157980	923;336657	226;74179	0108;0;0;1610045	39;0;42084	4024;97740	1744;0;369032	932;0;427210	635;346467	874;98480	7116;0;0;0;538803	978;0;0;1757738	13;0;1100547	76;0;0;517299	588;114781	511;0;0;74972	164;0;0;43756	9796;0;0;0;241430	486;549679	029;5217504	22;0;1188467	56;0;0;0;70539	2625;0;89200	7013;0;86257	4586;0;0;141087	774;0;0;0;85954	3595;85242	4561;0;0;0;102587	353;0;0;0;0;150955	847;1993844	39;0;0;0;0;0;0;0;0;0;878549	827;0;0;0;0;753306	517;0;0;0;0;0;594915	769;0;0;349522	82;121047	31;0;0;0;0;0;10633622	5;0;0;0;0;0;0;0;8558767	63;0;8309042	84;0;0;0;0;0;795951
P. sylvestris mock 14 dpi rep. 2;0;0;0;0;0;248913	718;0;0;0;173881	361;0;0;113998	175;0;0;0;0;1	28E+07;0;93756	6965;0;0;169308	088;76194	92;171298	258;0;0;0;0;0;0;914113	766;4067042	68;0;0;392563	505;323464	357;134933	454;0;125961	28;0;1230229	99;55866	6355;62242	4876;0;271301	175;0;0;515446	369;0;101044	7;85606	5389;0;778131	847;0;0;2144323	76;0;1463751	05;0;0;487680	689;0;0;0;48592	2853;0;0;49940	7698;0;0;0;622433	248;413030	938;841144	742;0;572270	609;0;86918	8552;0;0;66948	391;81106	266;0;89118	9485;0;0;307466	355;0;0;0;202958	552;185842	59;0;0;0;0;170180	365;0;0;0;0;843692	405;0;0;0;0;0;0;0;109554	733;0;769773	028;0;0;0;0;675539	648;0;0;0;0;0;518087	202;0;0;281521	385;158277	855;71479	4944;0;0;0;0;9060349	15;0;0;0;1053976	74;0;0;0;6775926
P. sylvestris mock 14 dpi rep. 3;189713	071;0;0;0;136958	057;0;0;213870	738;0;0;217021	873;0;212695	347;0;0;0;0;0;1	62E+07;167666	931;0;0;196781	672;79839	0753;204577	108;0;388107	37;0;0;130145	837;0;834207	877;4109918	11;0;0;468580	974;321680	557;164016	524;0;169113	077;3029962	8;0;81797	5971;168018	999;0;349644	09;0;0;685554	951;0;131887	091;0;0;1225103	83;0;0;2365414	39;0;2428641	91;0;0;513367	053;117507	216;0;0;126688	651;0;0;57663	1884;0;0;0;649334	3;520661	693;2919624	52;0;1368639	24;0;770932	897;0;0;66250	3153;0;0;74177	7036;0;0;344846	408;0;0;0;97359	2771;99540	509;0;0;0;98680	037;0;0;0;0;174713	808;660669	704;0;0;0;0;0;0;0;0;0;675792	15;0;196172	142;0;0;666127	481;0;0;0;0;0;536723	014;0;0;318266	032;169387
P. sylvestris mock 14 dpi rep. 4;0;0;0;0;224774	514;260002	716;0;0;0;163806	868;0;0;97226	2528;0;0;0;0;1	31E+07;0;0;0;1389143	87;137754	039;77090	1596;588664	177;0;0;0;0;0;1205579	8;5781706	66;3004249	92;0;0;455163	676;1735777	98;222376	47;0;0;5071363	58;0;35248	3304;189364	16;0;705165	278;0;682611	878;287200	536;157382	63;185186	193;0;0;412961	443;0;0;1732862	66;0;814388	755;0;0;944463	088;111623	349;0;94919	9572;0;0;0;45028	2514;0;0;0;618793	603;618567	998;1231262	88;0;0;0;108918	557;0;0;108952	696;98133	3951;0;94542	0928;0;0;346958	517;33825	1038;0;0;121055	204;114494	686;0;0;0;0;170720	431;0;0;0;124868	29;940332	738;0;0;0;0;0;0;0;0;0;463827	744;0;0;0;0;517634	579;0;0;0;0;0;426742	389;0;0;226483	536;287610	239;0;167267
P. sylvestris mock 14 dpi rep. 5;0;0;0;0;0;233458	753;0;0;0;0;156439	756;0;280559	82;0;0;0;0;0;1	38E+07;0;0;0;200055	061;81739	1385;97455	5646;0;0;0;0;0;569029	183;2603130	8;3931042	71;0;0;0;885525	768;52971	5979;0;131771	412;5318068	39;0;62754	0023;293077	151;0;284909	376;0;474037	938;490931	008;0;0;0;0;859731	948;0;613111	653;2504199	42;0;1621871	01;0;0;516175	793;105121	108;0;68428	2503;0;0;0;56245	923;0;0;0;425241	641;0;701919	489;0;0;0;292701	349;0;0;0;67392	4645;0;52246	2515;0;0;146389	411;0;0;0;75736	8166;78768	9821;0;0;0;0;130992	194;0;0;0;114327	046;1069861	41;0;0;0;0;0;0;0;80406	636;0;673027	184;0;0;0;0;569804	401;0;0;0;0;0;441018	705;0;0;249456	902;176876	181;84985	4117;0;0;0;0;7842273	74;0;0;0;903572	029;0;0;0;5724930	36;0;5797422	08;0;0;0;0;0;1664540
P. sylvestris F. circinatum 28 dpi rep. 1;0;0;0;0;0;0;0;0;0;0;0;0;0;0;0;0;0;0;1	13E+07;0;0;0;185439	723;160846	106;191203	388;0;0;146969	001;0;95438	4181;0;1249047	21;4836386	8;0;0;0;496087	113;68112	9213;0;0;1	40E+07;0;34263	2023;1118341	08;0;3833088	04;0;1362832	71;351347	962;0;0;255900	911;0;560082	587;0;0;0;4190790	28;888838	697;0;0;925997	536;56896	5965;0;544505	977;0;0;0;0;80381	1677;0;0;438286	428;1826743	21;3391476	37;0;1661009	46;0;810931	486;0;0;0;0;0;44967	4077;0;0;0;0;0;0;86879	1898;79976	4616;0;0;0;0;0;201365	007;120152	329;0;598095	914;399208	292;0;0;0;0;0;0;0;0;123443	647;465820	075;0;0;0;0;451498	437;0;0;0;0;0;334557	775;0;75201	0339;197172	166;448362	304;0;501170	256;0;0;0;5114316;0;0;0;0;0;0;65779	1984;5079662	83;0;3374989	54;0;0;0;0;611687	972;0;0;0;1	71E+07;0;0;0;432307
P. sylvestris F. circinatum 28 dpi rep. 2;460323	634;0;0;0;0;0;0;0;0;0;0;0;219690	073;0;0;0;0;1	08E+07;0;0;0;0;0;110223	066;205113	544;0;0;91166	2005;0;0;393311	24;1288506	56;3766740	58;0;0;956627	804;391335	367;231636	276;0;0;1	38E+07;0;0;1296739	07;0;8993641	41;0;2829526	81;0;0;231489	187;0;0;0;0;0;0;7450228	48;0;1050962	48;0;0;0;0;1416059	85;0;0;0;0;113114	454;0;0;1125934	43;3570656	26;5478132	77;0;0;0;1984613	88;0;206326	597;0;0;0;81181	0633;0;0;598344	917;0;0;75178	119;0;0;0;134507	282;0;0;0;0;351832	911;0;1092360	5;761653	753;224839	97;0;0;71563	8718;0;0;0;0;6002966	8;0;0;0;178166	678;0;0;327061	818;188472	069;0;0;385904	678;0;0;209150	158;0;986847	37;0;2011703	44;0;0;0;0;424799	177;0;0;0;0;0;453229	819;0;0;0;3000792	12;102278	997;0;0;1373566	23;0;3805661	32;1566049
P. sylvestris F. circinatum 28 dpi rep. 3;691964	969;0;0;0;0;0;923476	982;0;0;0;192864	286;0;241771	907;0;0;0;0;0;1	54E+07;0;106767	901;1928891	96;109353	52;87364	1374;307045	112;0;0;0;0;0;629704	879;1330391	55;4400240	73;0;0;957287	358;568921	156;416868	185;0;0;7012680	53;0;0;268931	892;0;1	42E+07;0;1093376	04;0;0;0;0;0;0;0;1978199	38;0;1498893	59;0;849584	658;0;0;0;0;0;0;0;0;0;262540	26;0;0;1632004	94;6426984	54;2251122	89;0;0;0;0;0;0;169986	592;0;0;0;0;96014	9254;616007	179;0;0;108280	572;0;0;0;0;0;0;0;0;292895	596;0;1589475	75;955961	92;339168	387;0;0;0;0;0;0;0;267404	67;0;0;0;153698	414;0;0;465149	355;186589	411;0;0;237222	983;0;0;287491	348;0;1881377	7;0;2826980	98;0;0;0;0;0;0;0;0;48635	0677;0;983750	113;0;0;0;783811	223;0;0;0;3408261	32;0;4383214	59;0;0;0;0;0;424512	904;0;0;0;1347280
P. sylvestris F. circinatum 28 dpi rep. 4;0;0;0;0;0;198300	996;0;0;0;0;0;0;0;0;397633	797;0;0;1	18E+07;0;0;0;0;136728	089;243682	66;134490	887;0;0;220182	242;0;0;317360	788;895139	075;3814166	19;0;0;573662	734;0;230104	229;0;0;2	17E+07;0;0;1222156	34;0;7060759	46;0;1032055	94;0;147691	32;0;480710	56;0;0;0;5249127	54;0;1	21E+07;0;427043	211;0;0;82084	1009;0;0;746429	149;0;0;0;147710	676;0;0;1193642	82;4457379	88;1	07E+07;0;6476424	65;0;2172843	91;0;0;82408	9921;0;0;74455	1133;0;0;354372	525;0;0;0;46667	7791;0;0;0;0;0;0;0;227128	969;0;1036306	23;2084414	86;162531	223;0;0;0;0;0;0;0;225005	897;0;127212	441;0;74951	8096;0;0;0;0;244698	528;0;402750	799;0;0;316858	892;0;965296	316;0;1740857	71;0;0;573372	63;0;900159	213;0;0;0;77399	5728;0;757912	375;0;0;0;5477928
P. sylvestris F. circinatum 28 dpi rep. 5;441809	952;0;0;0;0;0;563589	312;0;0;0;0;0;0;0;0;0;0;6817333	41;0;0;0;0;705195	396;402083	287;526433	265;0;0;411643	683;0;0;970538	566;4719921	33;3574626	08;0;0;414027	862;1623178	29;313786	049;0;0;1	83E+07;0;0;1321892	19;0;3745120	66;0;4093467	12;0;130948	208;0;410748	62;0;0;0;0;0;8864202	53;0;470977	471;0;0;79144	8386;0;0;400732	809;0;0;0;105784	034;0;0;1182629	09;3068390	13;2227549	16;0;3141146	75;0;1774328	22;0;0;68849	3252;0;0;0;0;89116	6878;312460	755;0;60392	8139;0;22047	7778;0;0;62048	069;0;0;0;0;286001	042;0;563660	679;1403850	79;0;48829	2504;0;69377	7303;0;0;0;0;1310428	98;0;0;0;0;0;0;296290	036;0;0;0;231982	422;0;0;249054	99;0;902022	725;0;1098139	32;0;0;205111	34;0;680620	822;0;0;0;0;0;315912	027;0;489080
P. sylvestris F. circinatum 28 dpi rep. 6;507887	052;0;0;0;0;0;0;0;0;0;0;0;0;0;0;0;0;0;1	11E+07;0;0;0;91934	0249;383573	928;143833	808;0;0;1079028	87;0;0;0;723489	414;4240697	97;0;0;505262	386;322645	567;422205	941;0;0;2	19E+07;0;0;1856370	85;0;6075650	09;0;4201146	77;0;169010	321;0;492868	8;0;0;0;0;0;1	35E+07;0;408121	534;0;928989	51;74910	293;0;0;660935	507;0;0;0;162845	48;0;0;1582385	33;4566787	23;2963796	41;0;4180259	92;0;2690383	96;0;0;89903	5391;0;0;90897	9192;0;0;418690	357;32946	859;80329	303;0;0;0;0;0;0;0;0;0;343037	058;0;1192964	92;1047279	58;0;56374	7193;0;107620	078;0;0;0;0;1213850	24;0;207720	303;0;0;0;0;0;0;298180	853;0;402068	276;0;0;341506	625;0;1135599	84;0;913470	974;0;0;313096	397;0;599044	208;0;0;0;0;0;420987	97;0;0;0;2309275	99;65741
P. sylvestris Mock 28 dpi rep. 1;311419	155;0;0;0;0;0;0;0;0;0;0;0;0;0;0;0;0;0;1	37E+07;0;0;0;216844	032;72656	0195;168934	319;0;0;0;0;0;493631	62;1776304	55;4590296	43;0;0;0;698460	72;41939	1037;0;0;0;1166837	52;0;111689	249;0;377413	5;0;904899	629;0;265894	162;0;0;0;339614	162;0;0;1190555	84;0;547176	936;0;0;1189339	25;60965	381;0;0;0;0;0;0;0;0;0;292374	302;0;1338520	11;0;359514	307;79765	7797;99351	8984;0;129159	571;0;129413	376;0;70329	8117;0;0;0;0;0;0;58846	9915;61720	2231;0;0;0;152780	789;0;0;0;0;90469	2551;583318	32;0;0;0;0;0;60134	5915;0;43184	3498;0;470159	205;0;0;0;0;400858	344;0;0;0;0;0;315339	503;0;0;183243	839;132156	836;0;0;0;0;0;8752738	78;0;0;0;0;0;0;0;4501303	65;0;4552481	87;0;0;0;0;0;997960	368;0;3430717	15;1	58E+07;0;0;0;0;79087	8586;2004047	66;0;0;0;0;0;211904	79;0;217067
P. sylvestris Mock 28 dpi rep. 2;349500	318;0;0;0;166180	99;0;1511046	04;0;0;0;186829	558;0;733556	477;0;0;0;311175	126;0;1	32E+07;0;0;1815838	56;203074	074;115054	974;442223	537;0;0;0;0;0;885574	384;2392719	29;4004367	25;0;0;653772	045;999158	732;350872	716;0;0;1852670	77;0;0;257550	93;0;394671	916;0;1482861	11;0;426023	474;0;0;0;0;0;0;0;1726464	71;0;0;469682	128;1883222	14;0;0;0;126232	528;0;0;0;0;35681	6784;0;1160721	38;1113332	02;5170806	64;0;1876676	91;132546	909;161208	764;0;0;161896	92;0;0;0;116702	986;0;461394	933;37518	022;0;0;75505	041;0;226639	611;0;98562	9706;267695	107;0;0;0;0;153246	201;685834	025;0;0;0;61108	095;0;0;0;0;139195	958;0;0;0;0;34544	4539;0;0;188224	951;0;0;0;0;74095	8164;0;0;226759	772;0;0;48052
P. sylvestris Mock 28 dpi rep. 3;513815	027;0;0;0;0;0;0;0;0;0;154307	628;0;342650	992;0;0;0;0;0;1	42E+07;0;0;0;0;0;309309	915;0;0;0;0;0;679073	533;1453104	46;5309177	83;0;0;802474	84;649791	336;345547	683;0;0;4255116	32;0;0;381770	214;0;629712	94;0;957421	711;0;219433	248;220494	484;0;0;63098	7398;0;0;0;809959	249;0;0;0;1177059	86;56096	7163;0;0;79398	6521;0;0;0;0;0;0;1384207	44;0;977914	976;0;0;90951	6271;298583	375;0;0;122443	676;0;0;0;0;76202	8298;558231	887;0;0;0;68886	3884;0;167858	439;0;0;283664	189;0;0;0;0;198384	729;566670	793;0;0;0;0;0;0;0;0;0;0;186146	366;0;0;0;0;0;150564	162;0;0;173350	575;0;143931	751;0;0;0;0;0;50522	8368;0;0;501185	794;0;0;0;0;0;0;0;669401	892;0;0;0;0;0;0;216680	39;0;3653815	7;0;0;0;0;0;410182	539;0;0;174571	611;0;0;0;0;0;0;481915	654;164388	044;0;0;0;0;0;0;0;0;64966	2715;0;164294	679;0;0;36825
P. sylvestris Mock 28 dpi rep. 4;0;0;0;0;0;0;0;0;0;0;0;0;0;0;0;0;0;0;1	24E+07;0;0;0;503018	739;131710	798;100712	772;0;0;0;0;0;364728	026;745320	04;4428137	87;0;0;136488	603;367659	93;84029	3867;0;0;4568195	68;0;0;175009	08;0;353058	21;0;529604	863;0;124816	672;0;319798	466;0;0;0;0;0;280369	948;0;0;0;450443	792;34156	0804;0;0;56259	4878;0;0;0;0;0;0;494853	817;553852	321;865531	709;0;0;0;0;0;0;39112	0207;0;0;0;0;34770	9363;0;0;0;0;61158	0725;41566	4329;0;0;0;0;121497	691;0;0;0;149202	708;1093457	25;0;0;0;0;0;66182	2215;0;0;0;0;71594	2245;0;0;0;0;0;0;0;0;0;0;33963	7665;0;0;303649	52;0;0;0;0;0;0;0;0;0;0;0;0;81398	2304;0;76078	9768;0;0;0;0;0;80746	286;0;805258	91;0;0;0;0;0;107128	564;0;0;158854	313;0;0;0;0;0;0;214582	995;98984	7683;0;0;0;0;0;0;0;0;0;0;0;0;0;0;0;0;0;0;0;0;0;0;0;0;0;0;0;0;0;256882	252;0;0;0;0;0;0;0;0;27821	4695;0;0;57565	1146;0;52454	6206;0;0;51983	2541;0;0;0;0;0;0;0;0;130113	06;0;0;241535	702;0;0;0;0;0;0;0;0;0;0;0;0;0;0;0;0;67635
P. sylvestris Mock 28 dpi rep. 5;0;0;0;0;0;0;0;0;0;0;125357	256;0;217944	013;0;0;0;0;0;1	17E+07;0;0;0;200983	204;73847	3193;307898	892;0;0;0;0;0;1485483	07;4812089	64;3610276	22;0;0;316535	403;1834683	55;91433	8106;0;0;8143371	73;0;0;617695	665;0;306138	418;0;517182	145;0;98896	7106;0;0;0;0;0;0;0;2439364	64;0;0;0;530133	547;38258	3745;0;0;148184	692;0;0;0;0;0;0;450315	027;1057192	03;2169217	17;0;0;0;300754	047;0;0;40430	2299;0;0;0;0;33206	9652;0;0;0;0;0;0;0;0;0;0;0;81327	61;0;0;139400	687;601615	771;0;0;0;0;0;80366	8606;0;0;0;0;0;0;0;59667	6325;0;0;33386	5337;0;0;76847	7399;0;0;0;0;280527	47;0;0;0;0;81096	7199;0;0;0;29909	8969;0;0;0;97325	6116;0;116735	571;0;0;0;0;0;111417	51;0;1599675	28;0;0;0;0;0;102470	241;0;0;112663	997;0;0;0;0;0;0;182903	73;0;34204	1816;0;0;0;0;0;0;0;0;0;0;0;0;0;0;0;0;0;0;0;0;0;0;0;0;0;0;0;0;122366	228;0;0;0;0;0;0;0;0;0;0;0;52295	9974;0;45130	1715;0;0;0;0;0;0;0;0;0;0;0;51377	3959;0;0;176290
[truncated: 258 more columns]
